# Supplementary material for: Expectations of reward and efficacy guide cognitive control allocation
Source: Nat Commun. 2021 Feb 15;12:1030. doi: 10.1038/s41467-021-21315-z (PMC7884731; doi:10.1038/s41467-021-21315-z)
Supplement: Supplementary file 4 — Source Data [file 41467_2021_21315_MOESM4_ESM.xlsx]

## Sheet: Figure 3
	Panel A						Panel B						Panel C
	*	RewLvl	N	zAccRT	se		*	RewLvl	N	zAccRT	se							* these summaries were generated using summarySEwithin in R from the entire data frame
	EffLvl						EffLvl							EffLvl	fit	se
													RewLvl
	0	1	1337	0.0925404	0.0325116		0	1	5072	0.0214155	0.0165771
	0	4	1302	0.0396471	0.0313483		0	2	5068	0.0208488	0.0159993		-0.5	-1.5	0.0629753	0.0191618
	1	1	1396	-0.000665237	0.0312362		1	1	5177	0.0214416	0.0159492		1.5	-1.5	0.00711877	0.0289468
	1	4	1400	-0.124585	0.0296248		1	2	5193	-0.0596589	0.0157869		0.5	-1.5	0.0350471	0.0189855
													-1.5	-1.5	0.0909036	0.0292934
													-0.5	0.5	0.0218207	0.012476
													1.5	0.5	-0.111146	0.0189943
													0.5	0.5	-0.0446627	0.0124946
													-1.5	0.5	0.088304	0.0189575
													-0.5	1.5	0.00124336	0.0191067
													1.5	1.5	-0.170278	0.0291565
													0.5	1.5	-0.0845175	0.0191626
													-1.5	1.5	0.0870042	0.0290462
													-0.5	-0.5	0.042398	0.0125042
													1.5	-0.5	-0.0520136	0.0188871
													0.5	-0.5	-0.0048078	0.0124042
													-1.5	-0.5	0.0896038	0.0190839

## Sheet: Figure 4
Panel A	P3b										CNV									Panel B						Panel C				Panel D
	E1R1	E1R0	E0R1	E0R0		Electrode	Efficacy	Reward			E1R1	E1R0	E0R1	E0R0		Electrode	Efficacy	Reward		*
	0,283854040073634	0,205980320945734	0,0179618954686566	0,0888331494991082		'Fp1'	0,125726479298495	-0,124819715152982			0,217075818157871	-0,0416819276861513	-0,159810061902847	0,122765335491982		'Fp1'	-0,0700526829750413	-0,363801223450113		EffLvl	RewLvl	N	wsP3b	se		wsP3b	fit	se		wsP3b	fit	se		* these summaries were generated using summarySEwithin in R from the entire data frame
	0,260621543307225	0,186041204024369	0,136099566705193	0,0693886285364080		'Fpz'	0,0588319465553782	-0,0829872839870843			0,318372198911665	-0,0603680240406799	-0,110278371440285	0,0828588313569089		'Fpz'	-0,0828909797848720	-0,318147013201711
	0,218421991123095	0,186053731025475	0,0111597307569837	0,0115095682276659		'Fp2'	-0,00642337416841980	-0,0773385001549907			0,337503994955450	-0,0319982228658914	-0,144480085114905	0,0900309480732081		'Fp2'	-0,103922875763284	-0,286590330043781		0	1	5601	-0.0553044	0.0153543		-7.87829	0.788182	0.0314681		-7.87829	698.044	11.4143
	0,171471486591345	0,264862296998667	0,00784997471826878	-0,0326814137005658		'F8'	-0,0992709065118969	0,0532810474626054			0,249332510084169	-0,0117703125449066	-0,183860884945207	0,191260899186766		'F8'	-0,216670883846329	-0,106698905863352		0	2	5618	-0.00131186	0.0153095		-7.77829	0.789436	0.0310637		-7.77829	697.34	11.3542
	0,152937784211087	0,197459199781375	-0,0323332191205120	-0,0174554648091027		'F4'	0,0517663237610433	0,0146264448491591			0,152892390030281	-0,00883927025986609	-0,117796981311722	0,276511870418995		'F4'	-0,300805385907541	-0,289596198974053		1	1	5677	0.00928357	0.0152397		-7.67829	0.790685	0.0306627		-7.67829	696.636	11.2944
	0,198443660444016	0,255666615131589	0,0370705062571144	0,0259155676251832		'Fz'	0,138212406512908	-0,0313678112708684			0,179543655597508	0,0283767384245975	-0,149290877899452	0,292671979188523		'Fz'	-0,206747213402050	-0,391039400399580		1	2	5684	0.0678994	0.0153433		-7.57829	0.791929	0.0302653		-7.57829	695.932	11.2352
	0,215651811411929	0,311963868138738	0,133897083341076	0,0947646994804762		'F3'	0,220028089628368	-0,0749962798130983			0,118583060395419	0,0292389854890985	-0,0878908532320002	0,280579731341691		'F3'	-0,135829166162457	-0,360343884293377								-7.47829	0.793166	0.0298714		-7.47829	695.228	11.1764
	0,225607320025414	0,218013416503513	0,181045165591064	0,0453223013965065		'F7'	0,219732663037326	-0,129308178494314			0,0747063974917404	0,0840615537057367	-0,100304651386141	0,230149090043573		'F7'	0,0581501636178013	-0,231098716866188		*						-7.37829	0.794399	0.029481		-7.37829	694.524	11.118
	0,174305984945453	0,237281555575097	0,117329304842511	0,0163737020174166		'FC3'	0,258029853990347	0,000129959761643163			0,107661336233997	0,0805592539567505	-0,0385795533058420	0,325122459708763		'FC3'	-0,130454783718811	-0,313072847131038		EffLvl	RewLvl	N	wsCNV	se		-7.27829	0.795626	0.0290943		-7.27829	693.821	11.0602
	0,114036211234142	0,160418869200776	0,102324548353495	0,0165399552617319		'FCz'	0,193624201574526	0,0800655678751494			0,0720927363021868	0,193317396483600	-0,0504550011973595	0,386010743671630		'FCz'	-0,341401484039735	-0,375764768306935								-7.17829	0.796847	0.0287111		-7.17829	693.117	11.0028
	0,177328210800279	0,143919915129630	0,112206907524600	0,102565332226935		'FC4'	0,145678436221511	0,116571438503142			-0,00848596190274259	0,156745464925826	-0,0894480660522644	0,342025517494765		'FC4'	-0,327783856288632	-0,312654138600177		0	1	5601	0.0103876	0.0153708		-7.07829	0.798063	0.0283316		-7.07829	692.413	10.946
	0,217252370096386	0,116488659386068	0,0503237399526836	-0,0114177626816335		'C4'	0,274744719823516	0,234323062088767			-0,0376285201015059	0,109911553213241	-0,110608237909536	0,215667777545714		'C4'	-0,280482099401385	-0,135682086204156		0	2	5618	0.000877109	0.015282		-6.97829	0.799274	0.0279557		-6.97829	691.709	10.8896
	0,219571661873478	0,204976031375489	0,0167459503836378	-0,0118242395676189		'Cz'	0,343305890012403	0,225272799887326			-0,104039260228231	0,0649796881468864	-0,0638209902461448	0,170522143902497		'Cz'	-0,276768373591118	-0,293558656711110		1	1	5677	0.00386907	0.0151581		-6.87829	0.800479	0.0275835		-6.87829	691.005	10.8338
	0,173763111722117	0,249421801156055	0,0670767644824011	0,0892616069557734		'C3'	0,302836737478230	0,131969622782066			-0,0160038304481758	0,234124324701797	0,109291585855811	0,220631133777412		'C3'	-0,116995290517900	-0,298358923278501		1	2	5684	-0.0550989	0.0153944		-6.77829	0.801679	0.027215		-6.77829	690.301	10.7785
	0,100986210447491	0,229967147848229	0,124464576570365	0,174230454473177		'FT7'	0,171095193262043	-0,0859972339977619			-0,0867757867772839	0,294764072558037	0,250785173050356	0,243728034950858		'FT7'	-0,0199959343035077	-0,167072763275865								-6.67829	0.802873	0.0268502		-6.67829	689.597	10.7237
	0,104949318256097	0,220563577781554	0,169480942133485	0,125626586392253		'T3'	0,187506126179728	0,0214324713115123			-0,114263446882621	0,253020585128837	0,145830938152048	0,149198464936135		'T3'	-0,0103843864128479	-0,0894609213983564								-6.57829	0.804062	0.0264891		-6.57829	688.894	10.6694
	0,0852598095407430	0,161906738804910	0,245035746895765	0,135110211918133		'FT8'	-0,0786813390043134	0,117560969552901			-0,0957641829542092	0,147604694330360	0,147425077888224	0,126377848610598		'FT8'	-0,214670452499443	-0,0732723303024156								-6.47829	0.805246	0.0261318		-6.47829	688.19	10.6157
	0,103009095852379	0,225328780391124	0,267766804534984	0,121865176034269		'T4'	-0,0484365423882052	0,174319965143880			-0,0467242905873043	0,158995956928014	0,101996582819670	0,0776398575913286		'T4'	-0,169480896404152	-0,0455491049693606								-6.37829	0.806424	0.0257783		-6.37829	687.486	10.5626
	0,169097491389897	0,213434792028339	0,336555465401267	0,223909288466543		'CP4'	0,302102171157318	0,306030400591598			0,0149811892175353	0,154466444671257	0,143688230360922	0,0199909401813349		'CP4'	-0,203611351173062	-0,113281333858445								-6.27829	0.807596	0.0254286		-6.27829	686.782	10.51
	0,0985971938614936	0,259611016296775	0,268132234189792	0,234202261528328		'CPz'	0,512192515785107	0,315561443377778			-0,0421687433137148	0,134175444117058	0,144033218481616	-0,122053260441838		'CPz'	-0,120281873771184	-0,282401730832317								-6.17829	0.808763	0.0250828		-6.17829	686.078	10.458
	0,0407935389976610	0,214551955572196	0,177771190003332	0,190373606779420		'CP3'	0,328524946857516	0,240195454964155			-0,0564187973865561	0,189536092089492	0,184691613089187	-0,158523052958372		'CP3'	-0,0737502758572076	-0,160859975205549								-6.07829	0.809925	0.0247408		-6.07829	685.374	10.4065
	0,0646322913267107	0,196601631312895	0,175379839174674	0,110879505481266		'P3'	0,328676114389060	0,223805241002952			-0,105504654892974	0,198635424965422	0,113479392649265	-0,101910659835740		'P3'	-0,0488210740547358	-0,134338713236681								-5.97829	0.811082	0.0244027		-5.97829	684.67	10.3557
	0,0279805532007744	0,151445391255057	0,218536548642226	0,0868423260182875		'Pz'	0,570018748387777	0,444885165232834			-0,123135945288400	0,223282435064087	0,155767431162976	-0,0599745212342410		'Pz'	-0,0829892907282834	-0,163608773536433								-5.87829	0.812233	0.0240685		-5.87829	683.966	10.3054
	0,0750556494719919	0,271021401178073	0,358062237828389	0,132647732116110		'P4'	0,327877564716266	0,387458085458451			-0,221152010510890	0,0998765870323249	0,187254999145654	-0,163756749419792		'P4'	-0,150521205409496	-0,0443294976550108								-5.77829	0.813378	0.0237382		-5.77829	683.263	10.2558
	0,0266490776715590	0,339525010984625	0,464170401553592	0,161105403721607		'TP8'	-0,0642272993189667	0,244092774952506			-0,223717722174843	0,116924226184078	0,0693939092251429	-0,189878782828644		'TP8'	-0,181168973149391	-0,00636182310367293								-5.67829	0.814518	0.0234119		-5.67829	682.559	10.2068
	0,0194261276432714	0,311640908610478	0,408293442539722	0,143724438434574		'T6'	-0,0295276328771178	0,336769879796826			-0,200124348185550	0,103055005057451	0,0696539971510713	-0,0557452517339914		'T6'	-0,135835526461790	0,0939807965144003								-5.57829	0.815653	0.0230896		-5.57829	681.855	10.1584
	0,117858938064543	0,273828013207119	0,416879948594587	0,189878237205432		'TP7'	0,175544094714101	0,100392528546855			-0,134058494095112	0,142779222132305	0,117645003375140	-0,0267376958394452		'TP7'	-0,0443885440497003	-0,0521653947406857								-5.47829	0.816782	0.0227713		-5.47829	681.151	10.1106
	0,153987989369170	0,282280058866101	0,346373167900572	0,171616273306206		'T5'	0,120949158337888	0,145117135034153			-0,0790768062202591	0,175587246957233	-0,00412967486000279	-0,0818705865592855		'T5'	-0,0485202952566353	0,0705558244881267								-5.37829	0.817906	0.022457		-5.37829	680.447	10.0634
	0,174962495253306	0,238186569032170	0,289715949054486	0,0672591247465489		'O1'	0,197578498437509	0,103736704503001			-0,0983694376580268	0,240964329154561	-0,0127091911535935	-0,146280508590865		'O1'	0,0357081054115291	-0,0543249031818667								-5.27829	0.819025	0.0221468		-5.27829	679.743	10.017
	0,177814053138739	0,218346031411440	0,272655732340294	-0,0228224983128559		'Oz'	0,238089082499970	0,246789107934671			-0,0990495848386733	0,248884647014848	0,0320642689861346	-0,143959961528611		'Oz'	0,0573780531116095	-0,000636580544310151								-5.17829	0.820138	0.0218407		-5.17829	679.039	9.97113
	0,151387832721058	0,284104380592524	0,323260353578368	0,00767786560128357		'O2'	0,109826066415784	0,299807528273604			-0,0778431053511618	0,166920107853564	-0,0157961872302363	-0,0697281786237395		'O2'	-0,0682718296613598	0,00506979032603511								-5.07829	0.821246	0.0215388		-5.07829	678.336	9.92597
	0,122242017144620	0,358984346215751	0,286990358701228	0,0774044186720489		'M1'	0,0838617263645185	-0,0425990097184434			-0,144342032341233	0,236907465429776	0,0628542697207610	0,0999922844516208		'M1'	0,0256860658789267	-0,0247257079112450								-4.97829	0.822349	0.021241		-4.97829	677.632	9.88149
	0,142036208248296	0,365686945247454	0,326536303999044	0,127672138692140		'M2'	-0,0838617269506445	0,0425990085285756			-0,125466255503757	0,186745560442020	-0,0268000400616342	-0,0392965494258115		'M2'	-0,0256860666492129	0,0247257070803271								-4.87829	0.823446	0.0209473		-4.87829	676.928	9.8377
	0,0856007530405008	0,182227853314450	0,339150326871308	0,0611072596526665		'IO2'	0,109857369281927	0,00331225878222920			-0,255119884170702	0,103431425006167	-0,0694960688858586	-0,129251380138899		'IO2'	0,0898063991525305	-0,0103362744441573								-4.77829	0.824538	0.0206578		-4.77829	676.224	9.7946
	0,107583094892351	0,196953443626942	0,221863539314828	0,0429420879768344		'SO2'	-0,143830949852366	-0,155426492313199			-0,277894960640727	0,103626179920194	-0,0392146428411077	-0,164269818231144		'SO2'	-0,0993755586888260	-0,210083581585080								-4.67829	0.825625	0.0203726		-4.67829	675.52	9.75221
	0,0874943572263162	0,222991157319410	0,189581786355509	0,199883168784200							-0,166588088802772	0,148829498887573	-0,00216709005706252	-0,0801590451594243												-4.57829	0.826706	0.0200917		-4.57829	674.816	9.71054
	0,0790446906183918	0,259316774472901	0,176895441424660	0,204811045168988							-0,135194537312908	0,279434577330397	0,0152233572228026	-0,100334773373853												-4.47829	0.827782	0.019815		-4.47829	674.112	9.66958
	0,0656664906236881	0,247266103362375	0,0494109648510480	0,111578240793672							-0,188408093798914	0,234232986832793	-0,116174578092433	-0,103775571551308												-4.37829	0.828853	0.0195427		-4.37829	673.409	9.62936
	0,0412307368844330	0,318352214782224	0,00751932950438577	0,108194680353420							-0,156759892274820	0,188580615122625	-0,0289117016167860	-0,0862298936003904												-4.27829	0.829918	0.0192746		-4.27829	672.705	9.58989
	0,0199375681381961	0,293085006200743	-0,00408176406198050	0,143647212297469							-0,147958544376359	0,152929600088712	-0,0563567790986512	0,0405050497254334												-4.17829	0.830978	0.019011		-4.17829	672.001	9.55116
	-0,0418492851624518	0,188004932156981	-0,0649727227743771	0,207117195358982							-0,176213095488410	0,0643903268971684	-0,0746482332592154	-0,00178867716230306												-4.07829	0.832033	0.0187518		-4.07829	671.297	9.5132
	-0,136249756973084	0,176740071059733	-0,0388910457509396	0,355559668302796							-0,148707804098210	0,0888365743682117	-0,0549442651287887	-0,0441472743774348												-3.97829	0.833083	0.018497		-3.97829	670.593	9.476
	-0,0660973865773796	0,125399717954415	-0,155399141782412	0,260616203602433							-0,114476775650651	0,0310562795462582	-0,123796047776545	-0,0935221819988921												-3.87829	0.834127	0.0182466		-3.87829	669.889	9.43958
	-0,141260213417011	0,0881291755886372	-0,177668114204872	0,214109873549450							-0,0151569967391572	0,00636288761282666	-0,0491259517186265	-0,0652030399072308												-3.77829	0.835166	0.0180008		-3.77829	669.185	9.40396
	-0,173112634819811	0,105542573779721	-0,212344507971160	0,188375672879260							0,0725445784481003	-0,0240620794565659	-0,0129662842914825	-0,0393692513094071												-3.67829	0.8362	0.0177594		-3.67829	668.481	9.36913
	-0,148896763997110	0,0964990962206783	-0,241165930732012	0,210078715812747							0,0282245847923494	-0,0591478282488129	-0,0324458678304965	0,0123927153530468												-3.57829	0.837229	0.0175226		-3.57829	667.778	9.3351
	-0,145942675760208	0,214611895452445	-0,219650874753948	0,172577675758698							0,0365781735628925	0,0322382875132521	-0,0703930594279020	-0,0260925554388698												-3.47829	0.838252	0.0172904		-3.47829	667.074	9.30189
	-0,187199177134048	0,224890173561860	-0,332121280382173	0,168043564389332							0,0408280880640118	0,0746208194940952	-0,167985460174956	-0,0890469905426315												-3.37829	0.83927	0.0170627		-3.37829	666.37	9.2695
	-0,198064520540847	0,174640815061137	-0,245959536314850	0,163436528894669							0,0513217586479280	0,0236359253115071	-0,121494487942403	0,0698270624887762												-3.27829	0.840283	0.0168397		-3.27829	665.666	9.23795
	-0,246701993794840	0,100689563148670	-0,234964779103536	0,200849832663242							-0,0134696672477159	-0,0436492281617117	-0,0183237413639853	0,138282531753752												-3.17829	0.841291	0.0166213		-3.17829	664.962	9.20723
	-0,276818335219417	0,0142556291355958	-0,258232948888293	0,131461058375743							0,0411079459024327	-0,0907244838856886	-0,0849119726824873	0,0105033213134015												-3.07829	0.842294	0.0164076		-3.07829	664.258	9.17737
	-0,230578086331393	0,0876661472820687	-0,193575379261361	0,0805665413962374							0,0399001681987776	-0,0990536984762109	-0,0813797584988658	-0,00806207312054214												-2.97829	0.843291	0.0161986		-2.97829	663.554	9.14836
	-0,133759563660242	0,0366845862037750	-0,221846596757120	0,0240926249596138							0,00649975961112574	-0,149922173497850	0,0424099479843272	0,0515983384425994												-2.87829	0.844284	0.0159943		-2.87829	662.851	9.12022
	-0,146930933029502	-0,0141738913180005	-0,239770106015401	-0,0422838392142533							0,0890234083773367	-0,184219021306856	0,0325878463433452	-0,0505330899615364												-2.77829	0.845271	0.0157948		-2.77829	662.147	9.09295
	-0,110145923884946	-0,0402462010008664	-0,198272870855698	-0,0790328413311747							0,0480403870382595	-0,208103005829748	0,0171044764335073	0,0250416825482397												-2.67829	0.846253	0.0156		-2.67829	661.443	9.06656
	-0,137178014961162	-0,0612524684923025	-0,188533036876685	-0,0499187373525893							0,0680470870742063	-0,199611201178805	0,0719091159462479	0,0144642583994454												-2.57829	0.84723	0.0154099		-2.57829	660.739	9.04106
	-0,150152972965204	-0,00484608056548519	-0,202670860576941	-0,143952177775511							0,0496134618513860	-0,206205443666447	0,179004844567488	-0,0180877467135841												-2.47829	0.848202	0.0152247		-2.47829	660.035	9.01646
	-0,168381269002717	0,0233485812167876	-0,248584962514123	-0,239217925805135							0,0377361264752485	-0,241926619200783	0,0785809130986222	0,0502509711591236												-2.37829	0.849169	0.0150443		-2.37829	659.331	8.99277
	-0,180250730369862	-0,0677189766904500	-0,160651375614531	-0,147929076017769							-0,0653450844188545	-0,279478136047141	0,00552562645536008	-0,0577951760217597												-2.27829	0.850131	0.0148687		-2.27829	658.627	8.96998
	-0,206515281852125	-0,117141530759037	-0,0439261995508425	-0,0733756254624263							-0,111514161456534	-0,334426869209597	0,0325343104106470	-0,0459380067585393												-2.17829	0.851088	0.0146979		-2.17829	657.923	8.94811
	-0,112234785999200	-0,118512768491641	-0,0678558719147207	-0,150982204225670							-0,0631654082642548	-0,369503232200834	0,121929910105888	-0,0165463520730753												-2.07829	0.852039	0.014532		-2.07829	657.22	8.92717
	-0,0776011201265470	-0,0982254033476628	-0,112664969696322	-0,229267159542657							-0,0521551820667585	-0,350310118103727	0,0612380949510298	-0,0453552897601093												-1.97829	0.852986	0.014371		-1.97829	656.516	8.90716
	-0,156330493491007	-0,181386278124511	-0,0253393707476613	-0,227526492482505							-0,0177304316899572	-0,289453069622062	0,0321912198736189	-0,00297583125863003												-1.87829	0.853928	0.0142148		-1.87829	655.812	8.88809
	-0,0773664114696823	-0,177836489134627	-0,0253782677116734	-0,304696836513965							-0,0215469312458496	-0,313500537706545	0,119974881899800	0,0285478003495025												-1.77829	0.854864	0.0140634		-1.77829	655.108	8.86996
	-0,0437655407313735	-0,162764725306754	-0,0956276297690622	-0,225678800305574							-0,0536248578401176	-0,265230964518882	0,206456246982159	0,0735446611587510												-1.67829	0.855796	0.013917		-1.67829	654.404	8.85278
	-0,0272188398472034	-0,123159172543659	-0,0141903366917360	-0,202847171101155							-0,0557610288985027	-0,209516977170959	0,184775579029828	0,0179490338557182												-1.57829	0.856723	0.0137753		-1.57829	653.7	8.83656
	-0,0452378152031670	-0,132545948066132	0,121788016723639	-0,292355362955975							-0,0353117720385458	-0,180071625295201	0,166998862280521	0,0746685281217621												-1.47829	0.857644	0.0136385		-1.47829	652.996	8.82129
	-0,0581614840133373	-0,185418151484104	0,0305415776741982	-0,230180367446546							-0,189066487987971	-0,224885917149715	0,140114410199247	0,0104779335777838												-1.37829	0.858561	0.0135066		-1.37829	652.293	8.807
	-0,104756278073653	-0,205185168664566	0,00189749276199534	-0,279499985555316							-0,201599699644833	-0,253024832876609	0,107849084486374	0,0185341932290913												-1.27829	0.859473	0.0133795		-1.27829	651.589	8.79367
	-0,0798961838431159	-0,288460606086550	0,0622646833462196	-0,262239439233901							-0,103680746810171	-0,236686557231552	0,165297757260615	-0,0233860674030624												-1.17829	0.86038	0.0132572		-1.17829	650.885	8.78132
	-0,0381433402329182	-0,349878302582891	0,130867190278075	-0,262746428178749							-0,0670278049291829	-0,143325601647821	0,0989204318655088	-0,0160787050530758												-1.07829	0.861282	0.0131396		-1.07829	650.181	8.76994
	-0,0254376730489621	-0,373145932110519	0,0274769006631610	-0,288642621127771							0,0714294083465330	-0,131576416104776	0,0888402761903234	-0,0886349823679255												-0.978289	0.862179	0.0130268		-0.978289	649.477	8.75955
	0,0538536945835357	-0,304421402994017	0,0277140464026826	-0,195404579803965							0,0849705689939714	-0,155144812701016	0,173917052204101	-0,115100294180977												-0.878289	0.863071	0.0129188		-0.878289	648.773	8.75015
	0,0454356615694238	-0,307700283209772	0,153188593164783	-0,154873222859805							0,0597986956443218	-0,0698892229828028	0,164231595162026	-0,105751098104468												-0.778289	0.863958	0.0128155		-0.778289	648.069	8.74173
	0,00100058747219145	-0,276457855407684	0,248628002325632	-0,125052898795855							0,0207625125866587	-0,0174987479048037	0,116154539978853	-0,0634103864645880												-0.678289	0.864841	0.0127168		-0.678289	647.365	8.73431
	-0,0186008182766177	-0,276865010841133	0,239179269632331	-0,150527468784361							-0,0212763228620741	-0,0919367345718899	0,139995136105215	-0,0205396761788472												-0.578289	0.865718	0.0126228		-0.578289	646.662	8.72788
	0,0401868699045889	-0,249199213863512	0,221434378071220	-0,0478033248598341							-0,115612425969399	-0,102475153899550	0,118636536931479	-0,117386426368212												-0.478289	0.866591	0.0125333		-0.478289	645.958	8.72245
	-0,0719707218419037	-0,251645481153577	0,193804504300717	-0,123973461111946							-0,0376540480400949	-0,0563782444871356	0,0345991194750829	-0,135485056961822												-0.378289	0.867459	0.0124484		-0.378289	645.254	8.71801
	-0,0876533481330191	-0,293123970045071	0,166702807851150	-0,120514976966505							-0,0219972684103784	-0,0598301313493956	-0,0239948247343530	-0,0469481545583846												-0.278289	0.868323	0.0123679		-0.278289	644.55	8.71458
	-0,0195404911908933	-0,309526371169157	0,144524683449756	-0,187813153187632							-0,0430689816953876	0,00529936768537104	0,0902401473280942	0,0244148137316467												-0.178289	0.869181	0.0122919		-0.178289	643.846	8.71214
	-0,0197921831217599	-0,242024124819741	0,0495628920066573	-0,142972544399987							0,0556215710689176	0,0844249815635547	0,136728852922166	0,0356627683082918												-0.0782887	0.870035	0.0122202		-0.0782887	643.142	8.71072
	0,134077498017100	-0,216310767703541	0,00924630177077945	-0,160505575806812							-0,0231438472729716	0,0966422615316131	0,0809929474902543	-0,00490995352015955												0.0217114	0.870884	0.0121529		0.0217114	642.438	8.71029
	0,119262929100047	-0,266195027670326	0,0606965910501270	-0,182480086212269							-0,00215209201224771	0,0547433178542946	0,0799350945713024	-0,0147263977858476												0.121711	0.871728	0.0120898		0.121711	641.735	8.71086
	0,104160851795204	-0,216036940758044	0,0109694202451874	-0,179057980817693							0,0303627055914670	0,0263826266108388	0,0319945834166460	0,0135990121079101												0.221711	0.872568	0.0120308		0.221711	641.031	8.71244
	0,0242263966652614	-0,192826048064677	-0,0287928710670992	-0,112395817418540							0,0615269642603111	-0,0286664181078631	-0,00408462386080749	-0,0875975215659404												0.321711	0.873402	0.011976		0.321711	640.327	8.71502
	-0,00927424164025872	-0,257938268257317	-0,0392018965561999	-0,0284737235084939							0,0748405275678126	-0,0800355531846624	-0,0998351794337899	-0,0271540521301108												0.421711	0.874233	0.0119251		0.421711	639.623	8.71861
	-0,111641325076000	-0,292524227865775	-0,0463324113116827	-0,0973361281115355							0,153241472858326	-0,105027190628569	-0,0999391882055551	-0,0675481887053053												0.521711	0.875058	0.0118782		0.521711	638.919	8.72319
	-0,0553945938741041	-0,266648814906342	-0,205395028650811	-0,132299149820017							0,195443923855500	-0,0827336200251160	-0,141647925486564	-0,108607246135455												0.621711	0.875879	0.0118351		0.621711	638.215	8.72877
	-0,0665185831902620	-0,312960350031379	-0,313232450723061	-0,0941034787264623							0,114674415870989	-0,120852930911534	-0,189905341385765	-0,0758299188807245												0.721711	0.876695	0.0117959		0.721711	637.511	8.73535
	-0,0340179116299663	-0,233051661108170	-0,216164582636211	0,0144082941269125							0,0495189812948569	-0,0658754978351639	-0,173321808662958	-0,0265822608684504												0.821711	0.877507	0.0117602		0.821711	636.808	8.74292
	-0,0136310391329476	-0,183344569928065	-0,186172073117210	0,0346289702093712							0,0116738183291568	-0,0568214369944258	-0,163195830996099	-0,0191596579282038												0.921711	0.878314	0.0117282		0.921711	636.104	8.75148
	-0,128393348626191	-0,227078314167100	-0,201045774870054	0,00457092424334872							0,00558033505335705	-0,118168099438319	-0,0958673777971725	-0,0157202906404591												1.02171	0.879116	0.0116997		1.02171	635.4	8.76103
	-0,129105658088586	-0,289946690324040	-0,205369139862318	0,0213955609428676							0,0733641996698670	-0,241658348923243	-0,112590652516744	-0,131968317675987												1.12171	0.879914	0.0116745		1.12171	634.696	8.77157
	-0,101452495067470	-0,309831343048796	-0,237682607436475	0,0727696271923847							-0,0821439563561148	-0,226003177119961	-0,230562817018774	-0,209481688907276												1.22171	0.880707	0.0116527		1.22171	633.992	8.78309
	-0,0616355062464274	-0,352028651666252	-0,232840833899178	-0,0144161386541734							-0,0330831215405256	-0,128533782120926	-0,215373482935241	-0,247695123777666												1.32171	0.881496	0.011634		1.32171	633.288	8.79559
	-0,0768852379050317	-0,371048961170433	-0,353164275836648	0,0287784099539948							0,00564874022097027	-0,0641567929231499	-0,185814665703566	-0,224862667190540												1.42171	0.88228	0.0116185		1.42171	632.584	8.80906
	-0,0673267877813113	-0,405928354632006	-0,445126595565272	-0,0357750460797049							0,00844110356775531	-0,181702025123390	-0,204153174670790	-0,250298586997830												1.52171	0.88306	0.011606		1.52171	631.88	8.8235
	-0,0224571360438508	-0,326497465120348	-0,485378693697695	-0,109225911009098							-0,0294535088347411	-0,208898845665712	-0,232001650462361	-0,290519448186187												1.62171	0.883835	0.0115964		1.62171	631.177	8.83891
	-0,0734239025072234	-0,339786682270782	-0,517126222260776	-0,0388375577438121							-0,0510595309863327	-0,188030063272112	-0,253456952517181	-0,217898466732411												1.72171	0.884606	0.0115895		1.72171	630.473	8.85527
	-0,148994718487841	-0,257262674139775	-0,492153189215757	-0,0297622266342899							-0,0671489238137070	-0,186164453059700	-0,297051285173470	-0,160588984293546												1.82171	0.885372	0.0115854		1.82171	629.769	8.87259
	-0,184160278949173	-0,272088088769811	-0,460995838279008	-0,0680817517733336							-0,101840720830743	-0,258506436786366	-0,389312741619170	-0,262123780940959												1.92171	0.886134	0.0115839		1.92171	629.065	8.89086
	-0,194649526818381	-0,330662095211368	-0,429212889385965	-0,107839716781048							-0,0647333273300063	-0,217620956901156	-0,355561405625377	-0,318362776014069												2.02171	0.886892	0.0115849		2.02171	628.361	8.91007
	-0,150726691707490	-0,406254170271943	-0,403823738683303	-0,197236166675468							-0,0839310678462165	-0,353793121706005	-0,291760485039427	-0,340566108742408												2.12171	0.887645	0.0115883		2.12171	627.657	8.93022
	-0,273257392595023	-0,431635542273254	-0,513028838587696	-0,286814294404259							-0,105466423653617	-0,382419242104130	-0,314501556219472	-0,370381459313844												2.22171	0.888393	0.011594		2.22171	626.953	8.9513
	-0,243700916169082	-0,374555485431161	-0,565443130538716	-0,364746093084057							-0,0335999548879121	-0,347724502673188	-0,268385439449160	-0,353287885247027												2.32171	0.889138	0.011602		2.32171	626.25	8.9733
	-0,235016545436635	-0,296514821126768	-0,560128163247515	-0,388270632158711							-0,0198190252470799	-0,377865888140309	-0,266277036883657	-0,382944478327082												2.42171	0.889878	0.011612		2.42171	625.546	8.99623
	-0,194226566523326	-0,312659624757211	-0,549629227092905	-0,449362189242099							-0,0780942234413270	-0,414095514724633	-0,299338293708983	-0,415973010608823												2.52171	0.890613	0.011624		2.52171	624.842	9.02006
	-0,223555176999583	-0,304459095601886	-0,555949742507760	-0,486649026265131							-0,130823195016341	-0,407347809085628	-0,308810853022690	-0,213804463465897												2.62171	0.891345	0.011638		2.62171	624.138	9.04479
	-0,216553192903494	-0,379564191593372	-0,594756753653666	-0,407569708939191							-0,166187782577805	-0,398778899233910	-0,262407895909467	-0,182012214434613												2.72171	0.892072	0.0116538		2.72171	623.434	9.07042
	-0,256649761716819	-0,428424145967150	-0,595462873710940	-0,382587955856819							-0,148179114157125	-0,514087444701566	-0,176374470788870	-0,249412830838175												2.82171	0.892795	0.0116713		2.82171	622.73	9.09694
	-0,280832301021438	-0,466574460091152	-0,655121222583966	-0,548245215646108							-0,171237158617514	-0,500927238547237	-0,206139652881222	-0,318370590645652												2.92171	0.893513	0.0116905		2.92171	622.026	9.12434
	-0,217222033773420	-0,333629612247022	-0,571138722540162	-0,606883844885997							-0,127904199118012	-0,499495177370950	-0,247901511517423	-0,370950406313088												3.02171	0.894227	0.0117112		3.02171	621.322	9.15261
	-0,234821479275766	-0,442304457018390	-0,457465162500408	-0,622126070088207							-0,112640426785015	-0,420843971211433	-0,158639764700732	-0,315667842584130												3.12171	0.894937	0.0117334		3.12171	620.619	9.18174
	-0,301810091523226	-0,488791828837032	-0,526651139575995	-0,707020432575144							-0,110918229247147	-0,388585831815932	-0,126149686203069	-0,372836804955320												3.22171	0.895643	0.0117569		3.22171	619.915	9.21174
	-0,208056347894749	-0,457399239795690	-0,518987003753197	-0,729214428888815							-0,133907030844432	-0,375421902864990	-0,223962828067503	-0,361792249570363												3.32171	0.896345	0.0117818		3.32171	619.211	9.24258
	-0,161126438860249	-0,483219104799355	-0,490300069418908	-0,781861086503131							-0,153261991970090	-0,347310710728962	-0,258624458304733	-0,343573333255076												3.42171	0.897042	0.0118079		3.42171	618.507	9.27426
	-0,223679834551971	-0,499228063283222	-0,483071487498451	-0,814414932734987							-0,160825889862033	-0,374062645977962	-0,0934314464378929	-0,350095532840789												3.52171	0.897735	0.0118351		3.52171	617.803	9.30677
	-0,261614954976803	-0,496014366034741	-0,501795354893633	-0,641422160440623							-0,155754997974106	-0,373761993856838	-0,0515184282356415	-0,377689584647334												3.62171	0.898425	0.0118634		3.62171	617.099	9.3401
	-0,307135144897594	-0,504325332482241	-0,430703863122090	-0,629336209832517							-0,162547461538719	-0,374226682486573	-0,0904556759352550	-0,422424374174358												3.72171	0.89911	0.0118927		3.72171	616.395	9.37424
	-0,295325486850237	-0,581895489500853	-0,327900063864331	-0,656951699446397							-0,182141591815639	-0,490315693938958	-0,234706937883483	-0,452746889952117												3.82171	0.899791	0.0119229		3.82171	615.692	9.40919
	-0,264606753865873	-0,554938597356996	-0,328570080666755	-0,695649514740413							-0,204743284633507	-0,475335185327455	-0,291450776407141	-0,518690314531739												3.92171	0.900467	0.0119539		3.92171	614.988	9.44494
	-0,224702406596288	-0,583612745261659	-0,417707876380589	-0,703457987878052							-0,316488637119867	-0,500848731336440	-0,296698568780701	-0,502706246422837												4.02171	0.90114	0.0119858		4.02171	614.284	9.48147
	-0,253920748901362	-0,534442978913727	-0,417022396899291	-0,688868528974409							-0,322503831514942	-0,536196312777574	-0,357993925138731	-0,438453670305191												4.12171	0.901809	0.0120183		4.12171	613.58	9.51878
	-0,185699330165852	-0,498052621594213	-0,394300504824887	-0,732210450633418							-0,260820453683321	-0,518506384719242	-0,376718219698630	-0,574131136113669												4.22171	0.902474	0.0120515		4.22171	612.876	9.55686
	-0,196843122943343	-0,498484987537129	-0,481973119783035	-0,693619406844279							-0,194901610324793	-0,522572387614800	-0,378939667942656	-0,568850072599468												4.32171	0.903134	0.0120853		4.32171	612.172	9.5957
	-0,202270973727755	-0,455637174902679	-0,475703864965192	-0,676191018226813							-0,226581584002478	-0,474483708105260	-0,380135542591571	-0,470355128119626												4.42171	0.903791	0.0121196		4.42171	611.468	9.63529
	-0,227558692592104	-0,530366668231210	-0,327779494160954	-0,632493870161030							-0,342316728701821	-0,449608350711119	-0,369930117001490	-0,507243887420022												4.52171	0.904443	0.0121544		4.52171	610.764	9.67561
	-0,240712754759036	-0,577248887992232	-0,262284670433579	-0,645513160775396							-0,368587476455978	-0,572675195942384	-0,433086790946379	-0,584392470182940												4.62171	0.905092	0.0121896		4.62171	610.061	9.71668
	-0,259658462068271	-0,547086209714149	-0,273207857679232	-0,610798215648841							-0,330553335437127	-0,606487379400581	-0,335882235256614	-0,563758438514289												4.72171	0.905737	0.0122251		4.72171	609.357	9.75846
	-0,228433692081157	-0,641919343107588	-0,439503814353310	-0,556994325347418							-0,277300197124722	-0,561026970818913	-0,372494327037533	-0,508148241981114												4.82171	0.906378	0.012261		4.82171	608.653	9.80095
	-0,307699278858376	-0,651240408485681	-0,560552599807789	-0,617132120627984							-0,351648601837395	-0,596071407192426	-0,390567447865537	-0,504626910693972												4.92171	0.907015	0.0122971		4.92171	607.949	9.84415
	-0,460313551866710	-0,669456791718436	-0,553662905698928	-0,659610940555752							-0,415481106575659	-0,587620142155503	-0,452068102602856	-0,566409024674914												5.02171	0.907648	0.0123334		5.02171	607.245	9.88805
	-0,455839580148832	-0,671321353131002	-0,594797305607147	-0,620149357897470							-0,569023468609702	-0,680290057458529	-0,564215244018390	-0,604878856082327												5.12171	0.908277	0.0123699		5.12171	606.541	9.93263
	-0,351994994996977	-0,666464311162558	-0,586439829793676	-0,681718377413508							-0,755705227251016	-0,810499261582219	-0,692852821180862	-0,609390713255523												5.22171	0.908902	0.0124065		5.22171	605.837	9.97789
	-0,301043270154845	-0,651402241647915	-0,544046137283071	-0,675092461359049							-0,837259047337765	-0,933232687106854	-0,838056099322174	-0,720974846953534												5.32171	0.909524	0.0124432		5.32171	605.134	10.0238
	-0,380420248361522	-0,642558039021143	-0,517582873162976	-0,577628593870846							-0,958929127023314	-110621405314570	-0,988589930222710	-0,909403055529884												5.42171	0.910142	0.0124799		5.42171	604.43	10.0704
	-0,509918173759562	-0,614638386800756	-0,474278865429155	-0,570841113272900							-103309878305316	-117180809325334	-105080576486728	-0,867264906904290												5.52171	0.910755	0.0125167		5.52171	603.726	10.1176
	-0,522250195644926	-0,667807862038280	-0,557278426146304	-0,640065815055861							-108596789643905	-119463721637215	-107024255829622	-0,916054655640273												5.62171	0.911365	0.0125534		5.62171	603.022	10.1655
	-0,552778372991268	-0,687022552968851	-0,557216545034945	-0,697776540085071							-112391444355647	-126000577255943	-122255289469271	-106777848074511												5.72171	0.911972	0.01259		5.72171	602.318	10.214
	-0,581944461843008	-0,713844294210245	-0,693942968717114	-0,754441529297907							-110449231167951	-136946746782057	-136048269602604	-103225800911076												5.82171	0.912574	0.0126265		5.82171	601.614	10.2631
	-0,574683280506659	-0,702005765216022	-0,711435454064564	-0,709815258127333							-119467737609578	-142139628495432	-140212480211784	-100613602504147												5.92171	0.913173	0.0126629		5.92171	600.91	10.3129
	-0,544504970614381	-0,654588751676162	-0,740667828082612	-0,706135849202743							-138617195095449	-156289490050856	-151611298528064	-108702303381287												6.02171	0.913768	0.0126991		6.02171	600.207	10.3632
	-0,671594618015028	-0,724256189717874	-0,764364806225841	-0,683722579028234							-162643955066727	-178817203639273	-175759966046420	-129097056827953												6.12171	0.91436	0.012735		6.12171	599.503	10.4141
	-0,771799138738308	-0,773822092562177	-0,790822978033801	-0,568221095035506							-181547318790152	-202462246156169	-194022404485440	-156733889659299												6.22171	0.914947	0.0127708		6.22171	598.799	10.4657
	-0,771977258216407	-0,837147557051314	-0,807059750994878	-0,561660988092518							-192205427259040	-218580938602783	-212972478323247	-165820892075750												6.32171	0.915531	0.0128063		6.32171	598.095	10.5178
	-0,717735168539898	-0,809538919478670	-0,766769665842980	-0,605972574449031							-210894269559886	-222978838867240	-231569621263743	-172687851949057												6.42171	0.916112	0.0128416		6.42171	597.391	10.5704
	-0,669762127527185	-0,751055820067359	-0,687775401877338	-0,454943193059341							-211991556657149	-234282548220644	-235756923772816	-189386892645409
	-0,684661452040801	-0,703555854789951	-0,684103587805186	-0,391055000313820							-225983053902963	-249414346909836	-243607871287173	-192880911714595
	-0,654502865536083	-0,666118265005818	-0,759932108332394	-0,444666198514470							-246017867297022	-259319746605217	-250468494394953	-210286057017191												wsCNV	fit	se		wsCNV	fit	se
	-0,532868902883453	-0,632083298409375	-0,763507761678366	-0,301373960715255							-258097705013647	-268533130303493	-271807554415412	-222945066818209
	-0,521134812128685	-0,549965844001252	-0,668945461929447	-0,125695080627813							-272779942600747	-268996191526738	-279561821307112	-228604737683629												-9.84466	0.946344	0.0112629		-9.84466	489.45	22.1579
	-0,553473908548281	-0,534835545571825	-0,616487665967727	-0,0878914334588629							-282510667710588	-275055852968182	-278752039283318	-245944792511791												-9.74466	0.945845	0.0112743		-9.74466	491.008	21.9892
	-0,632924613852449	-0,601079666361562	-0,698377793151818	-0,130570122877768							-297822324355550	-296834137192415	-283757848940124	-257585605201302												-9.64466	0.945341	0.011285		-9.64466	492.566	21.8207
	-0,582694411841169	-0,651115664766873	-0,705694427121936	-0,184724376177455							-300522308866641	-309416313208567	-294392501959396	-275030200486299												-9.54466	0.944833	0.0112953		-9.54466	494.125	21.6524
	-0,434249412645746	-0,579229423591957	-0,660365234185225	-0,0675308381879383							-314146173493462	-316722705013333	-293930870714689	-284907970989066												-9.44466	0.944321	0.0113049		-9.44466	495.683	21.4844
	-0,425008942849409	-0,373433510486808	-0,671737145970531	0,0246380049583122							-322667474367405	-326425792937921	-300219418449280	-289831067857311												-9.34466	0.943804	0.011314		-9.34466	497.242	21.3166
	-0,318002988548899	-0,346150780019197	-0,628792102342671	-0,0350808083750962							-329575929795032	-337179498577923	-303852531594570	-297169963401977												-9.24466	0.943283	0.0113225		-9.24466	498.8	21.149
	-0,247564616189210	-0,275920947693065	-0,523471230091961	0,0664051221386815							-332946945121121	-341784826294342	-302715028293696	-302636535143155												-9.14466	0.942757	0.0113304		-9.14466	500.358	20.9816
	-0,188048567739725	-0,200003106881839	-0,395346552151236	0,0768694417813713							-328620856873052	-340166417783288	-305207197492474	-300349713938786												-9.04466	0.942227	0.0113378		-9.04466	501.917	20.8145
	-0,142567620888993	-0,129533277858480	-0,430649565895767	0,103139478215105							-325078993148078	-344384059487697	-305586417243683	-305010098433566												-8.94466	0.941692	0.0113446		-8.94466	503.475	20.6477
	-0,145100010052503	-0,0134639773168037	-0,337369385499870	0,194823167782529							-325091621471902	-346090090281789	-300743269415967	-307819465442833												-8.84466	0.941152	0.0113508		-8.84466	505.034	20.4811
	-0,0898209593897014	0,103336168243911	-0,170731164051512	0,176818730339832							-314588798451564	-342682540858576	-300624421582700	-304660369881631												-8.74466	0.940608	0.0113564		-8.74466	506.592	20.3148
	-0,00237164198353177	0,0866873346475429	-0,0230895171175215	0,220936351606562							-305172296921370	-330116147899085	-297767549175945	-292711196408601												-8.64466	0.940058	0.0113614		-8.64466	508.151	20.1487
	0,0992988542001129	0,0780295672876013	0,00537082820200922	0,172101998665183							-295409271447107	-319124391991673	-287979750819509	-281732758623070												-8.54466	0.939505	0.0113659		-8.54466	509.709	19.983
	-0,00523059307584060	0,0507787688322586	0,0425958257265841	0,148118780580105							-278013039591851	-309127514122144	-268196224321064	-270281483534701												-8.44466	0.938946	0.0113698		-8.44466	511.267	19.8175
	-0,0245244665960090	0,0146111840044647	-0,0126437514979818	0,0920407510611317							-260672510721630	-291169709931645	-250065314857741	-264742591307452												-8.34466	0.938383	0.0113731		-8.34466	512.826	19.6523
	-0,0310522014598633	-0,0161660205598600	0,00288935112394757	0,0347659587860939							-247813815878140	-271980115554493	-244328547504310	-242127582949460												-8.24466	0.937814	0.0113759		-8.24466	514.384	19.4874
	-0,0489452248181436	0,0154511723037014	0,0354697474013436	0,0370819304518201							-237834653862986	-246117471651677	-230567406809842	-231126743253253												-8.14466	0.937241	0.0113781		-8.14466	515.943	19.3228
	-0,00771277715444806	0,0126421922807245	-0,000249126777447423	0,0380936773585069							-224553954125735	-241465570544203	-217026063797371	-215194592017947												-8.04466	0.936663	0.0113797		-8.04466	517.501	19.1586
	0,0162218584424526	-0,110156172764521	0,00767623418018314	-0,0238435561289830							-210240965708657	-231391569193318	-197474487801342	-203626809538128												-7.94466	0.93608	0.0113808		-7.94466	519.06	18.9946
	-0,00525741074738905	-0,147890852318889	0,0509775889549708	-0,0466752446140516							-195750111088951	-206580527557944	-184641568742215	-194367006858928												-7.84466	0.935492	0.0113813		-7.84466	520.618	18.831
	-0,000502387216553239	-0,153119638178649	0,0488766734618752	-0,0810198164725411							-178150802239931	-183452088794125	-167661017207207	-189529486706567												-7.74466	0.934899	0.0113812		-7.74466	522.176	18.6677
	-0,0519932711069485	-0,123714769363186	0,0201968652855681	-0,106209203682526							-151578223590630	-166222665716902	-153134312971497	-164336603328260												-7.64466	0.934301	0.0113806		-7.64466	523.735	18.5048
	-0,117600166454164	-0,165559102509365	-0,00912642489353526	-0,171937694480928							-137166211114440	-151208446011333	-139008267161197	-141041539591635												-7.54466	0.933697	0.0113795		-7.54466	525.293	18.3422
	-0,134570821429803	-0,184085121863137	0,0851348270819615	-0,150933293296259							-120197821284500	-134138940688395	-123987956756070	-126215104547633												-7.44466	0.933089	0.0113778		-7.44466	526.852	18.1801
	-0,0679857305198552	-0,187473257482892	0,130685483634882	-0,196930896350453							-112467230010560	-115573705435273	-107242238104212	-111394345215178												-7.34466	0.932475	0.0113756		-7.34466	528.41	18.0182
	-0,0843733676050067	-0,230127243185137	0,0546976810816733	-0,178537463632969							-102034318606940	-104588504031161	-0,856879621789226	-0,927407513879249												-7.24466	0.931856	0.0113729		-7.24466	529.968	17.8568
	-0,190726872671501	-0,218150910508968	0,0409827049049084	-0,208540228350667							-0,855908709131479	-0,933123311364642	-0,771550131041653	-0,833467267409357												-7.14466	0.931232	0.0113697		-7.14466	531.527	17.6958
	-0,218600776431889	-0,342041198229599	0,0272748679877599	-0,203034965560664							-0,780774847173112	-0,800030780116983	-0,686420647989996	-0,726591998233720												-7.04466	0.930603	0.011366		-7.04466	533.085	17.5352
	-0,208477240068242	-0,441667549081868	0,0906670247294120	-0,184736285249631							-0,659620306318235	-0,682745403960339	-0,556516681385686	-0,628202614775147												-6.94466	0.929968	0.0113618		-6.94466	534.644	17.375
	-0,194692191262879	-0,387348639407933	0,0584680734626815	-0,175574605922450							-0,463671195585807	-0,544085740282751	-0,449659807365977	-0,573458519079512												-6.84466	0.929328	0.0113571		-6.84466	536.202	17.2152
	-0,183378603727855	-0,348071927299037	0,0592790326757467	-0,309664506855804							-0,376493072922518	-0,436215219516566	-0,440775385758902	-0,518957660989547												-6.74466	0.928683	0.011352		-6.74466	537.761	17.0559
	-0,117323931110964	-0,331337705548545	-0,000400009774760436	-0,280693012432297							-0,323070401087543	-0,377142692139699	-0,399929456019906	-0,397295214615686												-6.64466	0.928032	0.0113464		-6.64466	539.319	16.8971
	-0,0830666260671901	-0,284655669109145	0,0187092731541355	-0,182184424039563							-0,206180211693707	-0,361094128713116	-0,348715012230189	-0,366618186333308												-6.54466	0.927376	0.0113404		-6.54466	540.878	16.7387
	-0,00989970271571465	-0,173027108844492	0,137492772883873	-0,121946266227055							-0,287881567354188	-0,319738369095341	-0,310757013194810	-0,400938528552076												-6.44466	0.926714	0.011334		-6.44466	542.436	16.5808
	-0,0165307866007989	-0,0476681310784791	0,265634873374085	-0,0744959092954020							-0,212423795006704	-0,275754551815979	-0,232267687268282	-0,398122288412351												-6.34466	0.926046	0.0113272		-6.34466	543.994	16.4234
	0,0344762212099058	-0,0199488143721487	0,370971499906208	0,0212946717136494							-0,146518424387172	-0,266550076920693	-0,239281122910652	-0,355277826114734												-6.24466	0.925373	0.01132		-6.24466	545.553	16.2665
	0,134796325817050	0,00980799797023697	0,424776049566355	0,115904243457268							-0,114986450974306	-0,224946447524536	-0,284769578578910	-0,456865310288938												-6.14466	0.924695	0.0113124		-6.14466	547.111	16.1102
	0,176534614716170	0,147501878216531	0,505919191728418	0,211570756121454							-0,148851583732755	-0,240803122989671	-0,334712118320719	-0,444168794741376												-6.04466	0.92401	0.0113046		-6.04466	548.67	15.9544
	0,294883335601125	0,240539265070531	0,530425681147617	0,251490714418088							-0,104951270529572	-0,287480306827382	-0,316025909960509	-0,363305821100613												-5.94466	0.92332	0.0112964		-5.94466	550.228	15.7991
	0,394576490125240	0,376865633275139	0,520087080882334	0,260698021373425							-0,0481171372902359	-0,302031308481782	-0,338911272170748	-0,512657884401164												-5.84466	0.922625	0.0112879		-5.84466	551.787	15.6445
	0,482992069598616	0,482292821651281	0,504487332222072	0,325988945437586							-0,115272771301833	-0,326963670518885	-0,389592922219170	-0,576017961456409												-5.74466	0.921923	0.0112792		-5.74466	553.345	15.4904
	0,551106974500575	0,579574528559467	0,567790660384454	0,436253969122798							-0,182861504281663	-0,284324713436657	-0,432585005222407	-0,588542740583796												-5.64466	0.921216	0.0112702		-5.64466	554.903	15.3369
	0,673702332104152	0,633664153652958	0,592034170632017	0,511627846857717							-0,206882751829359	-0,349268829207994	-0,380361415946237	-0,583761082992345												-5.54466	0.920503	0.011261		-5.54466	556.462	15.1841
	0,623108078997903	0,642650714393224	0,673764953806522	0,530842152951551							-0,355311663383983	-0,373387484610526	-0,357529576488257	-0,561383637977098												-5.44466	0.919783	0.0112517		-5.44466	558.02	15.0319
	0,699358805995464	0,709264449216048	0,771316135451466	0,588161239034217							-0,473806349789107	-0,429825882620830	-0,485148633192804	-0,753022286350646												-5.34466	0.919059	0.0112422		-5.34466	559.579	14.8804
	0,805503340076679	0,826925012073738	0,792533212409419	0,642751545512274							-0,379064488072505	-0,488961342627550	-0,561121749814504	-0,787681192987369												-5.24466	0.918327	0.0112326		-5.24466	561.137	14.7296
	0,928165717007197	0,955926646204385	0,800873495682881	0,647854859164065							-0,363101087482322	-0,493722731482549	-0,523611239762143	-0,763712462227691												-5.14466	0.91759	0.0112229		-5.14466	562.695	14.5795
	0,936930823517111	0,980329209780417	0,775355021396603	0,722388597162423							-0,416656532050474	-0,486130602665464	-0,570981231330682	-0,807087034197117												-5.04466	0.916847	0.0112132		-5.04466	564.254	14.4302
	100932313187223	102148158933039	0,771561811763776	0,812648666253987							-0,409119831750796	-0,496049104637378	-0,605653278493930	-0,778695847429034												-4.94466	0.916098	0.0112035		-4.94466	565.812	14.2815
	118861868977457	108710192249402	0,869686501090599	0,801049009047634							-0,492918151144274	-0,430542713213229	-0,577047028303549	-0,807055496706020												-4.84466	0.915343	0.0111938		-4.84466	567.371	14.1337
	127139386489780	113210557008580	0,942715028807986	0,882428415331943							-0,518277086003603	-0,368876275984532	-0,632664623069678	-0,759799913734751												-4.74466	0.914582	0.0111842		-4.74466	568.929	13.9867
	125904624638753	125732998994689	0,984989297718608	0,954412353662363							-0,512647451418269	-0,385384654819832	-0,745203578097851	-0,711316455441568												-4.64466	0.913814	0.0111748		-4.64466	570.487	13.8405
	130408297340503	127771685596347	112140873794690	103738805739986							-0,646414716845348	-0,425729420496565	-0,783687183277321	-0,717871158914068												-4.54466	0.91304	0.0111655		-4.54466	572.046	13.6952
	128967317253384	133392476452634	120977647979462	114829740948119							-0,719977269589210	-0,469950172985611	-0,861490295577351	-0,741746110065197												-4.44466	0.91226	0.0111565		-4.44466	573.604	13.5507
	129041364487919	135963653554056	120412997099914	111356648226521							-0,575793721875828	-0,489770272685573	-0,867229978911796	-0,726411418379113												-4.34466	0.911473	0.0111477		-4.34466	575.163	13.4072
	147622736680551	140649116613808	120828630763923	119326147498855							-0,567163291758324	-0,485162901862255	-0,844430011116239	-0,735752123216467												-4.24466	0.910681	0.0111393		-4.24466	576.721	13.2646
	152269882669611	147414153841000	124438281983407	127161631990767							-0,653552229856361	-0,520259552664331	-0,837857013138884	-0,713902354171994												-4.14466	0.909881	0.0111313		-4.14466	578.28	13.123
	156876401531693	158511400869588	124577580264101	129314735849198							-0,722432900028902	-0,526749157294663	-0,825516930870036	-0,729052029384338												-4.04466	0.909076	0.0111237		-4.04466	579.838	12.9824
	168585573360967	166650858423859	135211048970612	135768469403302							-0,734573384971184	-0,476918278499289	-0,889119575478116	-0,659512688232633												-3.94466	0.908264	0.0111166		-3.94466	581.396	12.8429
	173208633391166	179494740809229	145740771416168	141325441333755							-0,813296361969401	-0,471627501838259	-0,854963390903722	-0,649971755876455												-3.84466	0.907445	0.0111101		-3.84466	582.955	12.7044
	179765505474456	189676010687708	148886627346586	152282691737705							-0,896827523147718	-0,491802397348208	-0,839586591451454	-0,666552334718448												-3.74466	0.90662	0.0111043		-3.74466	584.513	12.567
	187026394297247	191857770497839	146509144378026	168363621825684							-0,949766392718226	-0,599258933352332	-0,896139152075363	-0,679603915300750												-3.64466	0.905788	0.0110991		-3.64466	586.072	12.4308
	184961268954746	198352511556629	154906235710080	175862965837560							-0,903581722993949	-0,612924494591674	-0,879369073275283	-0,671809764318630												-3.54466	0.904949	0.0110948		-3.54466	587.63	12.2958
	191013475266311	202911367171495	160357653348688	179815695592594							-0,798289095170480	-0,566054335275319	-0,802022019808501	-0,653292986470682												-3.44466	0.904104	0.0110912		-3.44466	589.189	12.162
	209097519697729	208980599370701	161529796304861	180731986487696							-0,820627539705129	-0,629524879907958	-0,825875912834300	-0,675500354138891												-3.34466	0.903252	0.0110886		-3.34466	590.747	12.0294
	216149804066079	216990832847399	167779095431911	179009410579954							-0,844841983511682	-0,669952688730583	-0,809217765317782	-0,608757982158379												-3.24466	0.902394	0.011087		-3.24466	592.306	11.8982
	215988353556335	224592009476747	175234238789418	185588843581915							-0,891894866699693	-0,659893577011752	-0,801382055428362	-0,557741698189484												-3.14466	0.901528	0.0110865		-3.14466	593.864	11.7683
	218744396915970	231979495203289	184467271186814	191240232282529							-0,904624996411013	-0,618334976401015	-0,777014299498627	-0,515550903877111												-3.04466	0.900656	0.0110872		-3.04466	595.422	11.6398
	225917646779808	236403049580324	189709296388160	199282708505414							-0,958465697119243	-0,542400771699011	-0,733959655767834	-0,507774553637075												-2.94466	0.899777	0.0110891		-2.94466	596.981	11.5128
	225648921081939	238036780436144	197414800540862	203667271258034							-0,885007969906024	-0,591693376245764	-0,698855476285971	-0,594952673288377												-2.84466	0.898891	0.0110924		-2.84466	598.539	11.3872
	226083359749057	240864549356118	207294118735563	206444349190610							-0,845210585189909	-0,578350688037976	-0,743287610341011	-0,530059710673417												-2.74466	0.897998	0.011097		-2.74466	600.098	11.2632
	230129314661033	242938673091584	213268513721236	209391050450715							-0,862745023208359	-0,451741735608003	-0,827600044101061	-0,545936882270574												-2.64466	0.897098	0.0111032		-2.64466	601.656	11.1408
	233689398334423	249468864886184	216899802746202	212052502462561							-0,779005268261987	-0,495466155363078	-0,758176036026346	-0,517299591322373												-2.54466	0.896192	0.011111		-2.54466	603.214	11.02
	235482969263099	255656021129750	221004352270443	213519529953590							-0,741571920978041	-0,504763280416949	-0,718964487740265	-0,525809538795852												-2.44466	0.895277	0.0111206		-2.44466	604.773	10.901
	234604083458120	254544859814743	222650753159548	212724806737351							-0,751579643801781	-0,462041125151453	-0,664931397513127	-0,480867210211121												-2.34466	0.894356	0.0111319		-2.34466	606.331	10.7837
	234635229465146	254907822477231	227604806675874	222497511386653							-0,753340477855559	-0,448372482012426	-0,689432956857645	-0,482047906385476												-2.24466	0.893428	0.0111451		-2.24466	607.89	10.6682
	226408592094877	258694829237142	235727008416613	227772064465960							-0,755626920399116	-0,361224926094861	-0,609203207638279	-0,459880682763405												-2.14466	0.892493	0.0111604		-2.14466	609.448	10.5546
	229324158324139	269008838726708	241071273302464	233875953249491							-0,687087082394844	-0,336893110186285	-0,511563596996146	-0,427253449335445												-2.04466	0.89155	0.0111778		-2.04466	611.006	10.4429
	223973805090678	277007762252180	246933034220703	239997604989414							-0,589252720634987	-0,306856147661733	-0,534176544269081	-0,467503670673770												-1.94466	0.8906	0.0111973		-1.94466	612.565	10.3332
	233434910055177	279289020059328	256735526998652	234169317604850							-0,503897639289006	-0,209925824336592	-0,534774305362748	-0,425521171530730												-1.84466	0.889643	0.0112192		-1.84466	614.123	10.2256
	239391740156553	286299644860494	261000950096487	244516548353758							-0,331906036686129	-0,166381194645377	-0,473585456842899	-0,363969660429896												-1.74466	0.888679	0.0112436		-1.74466	615.682	10.1201
	235107499040786	301046622964959	256056405103105	246877255249094							-0,334989939257814	-0,219790251219283	-0,397698317776503	-0,355971925274546												-1.64466	0.887707	0.0112705		-1.64466	617.24	10.0168
	240219378860289	300630182700885	257741138404853	251720172007532							-0,351755631718194	-0,164715116501533	-0,352632414292649	-0,330235121826861												-1.54466	0.886728	0.0113		-1.54466	618.799	9.91583
	243988832665800	304207031513182	265337297600901	258209475958680							-0,328587142597257	-0,0765170760727780	-0,367402177429068	-0,413137471411892												-1.44466	0.885741	0.0113323		-1.44466	620.357	9.81715
	250782134598519	311800438036082	275142457008683	270500188583099							-0,272398553967320	-0,00559978981070734	-0,308313150371276	-0,422557478776018												-1.34466	0.884747	0.0113674		-1.34466	621.915	9.72088
	252424736839119	315458249083046	281170450245885	285584237370226							-0,252018483608462	0,00794259042846718	-0,260761775687052	-0,337680097550641												-1.24466	0.883745	0.0114056		-1.24466	623.474	9.62709
	251961164935814	323643375293901	295040835827929	296273929510933							-0,277645326356088	-0,0763541431912538	-0,275966707379904	-0,251065157466240												-1.14466	0.882736	0.0114468		-1.14466	625.032	9.53585
	263286566579120	326481413526652	310275347092618	303562279742120							-0,229814585837325	-0,100231728532267	-0,313024403810802	-0,323691452871173												-1.04466	0.881719	0.0114912		-1.04466	626.591	9.44724
	279599653457674	334931408047162	315074760881856	309631572497390							-0,0805198893606698	-0,124284758099539	-0,212998050357019	-0,395865524501326												-0.944658	0.880695	0.0115389		-0.944658	628.149	9.36133
	294681970364169	348582266229363	323738155586072	323729028083462							-0,0286916813762848	-0,0530111604410041	-0,174986652364706	-0,346247593312433												-0.844658	0.879663	0.01159		-0.844658	629.708	9.27819
	314692493662005	357029053552730	329928974121844	332957924518711							-0,00154572934202537	-0,0206035742687443	-0,193344249544526	-0,377922816628672												-0.744658	0.878623	0.0116446		-0.744658	631.266	9.19791
	320387284843263	356076120110978	339482953433172	337064217472252							-0,0222879137358527	-0,0697126313053074	-0,125570990435312	-0,296891556724187												-0.644658	0.877575	0.0117029		-0.644658	632.824	9.12055
	328537024129746	362968206861564	350214271972923	344671115251313							-0,0384331277612090	0,0218016163341621	-0,167920873552118	-0,421469072612770												-0.544658	0.87652	0.0117649		-0.544658	634.383	9.04619
	334999855418207	375261632225245	358957532808187	343313145346601							0,0191654015197407	-3.3397e+09	-0,150619469538110	-0,461409973084238												-0.444658	0.875457	0.0118307		-0.444658	635.941	8.97492
	347324707941193	386634990662051	370779501464003	351348100155623							0,0356812244359002	-0,0251102631367229	-0,136194182061011	-0,419620863449050												-0.344658	0.874386	0.0119005		-0.344658	637.5	8.90679
	360634374084142	389195877243375	377466674708195	366043896289571							0,0560204811468111	-0,000571305572223597	-0,161717073716792	-0,644355747622520												-0.244658	0.873307	0.0119742		-0.244658	639.058	8.84188
	367826272631981	390060213569777	381949767225088	378962141456362							0,0495525933872993	0,0445555497397420	-0,204128948408948	-0,672695825101776												-0.144658	0.87222	0.0120521		-0.144658	640.617	8.78027
	379699512509497	395397922709449	389634644042881	380663562188358							0,0452446259456276	0,0874885722245661	-0,120603749251994	-0,552326689762673												-0.0446576	0.871126	0.0121342		-0.0446576	642.175	8.72203
	401051102068215	399048258587790	400417116382323	376290802120585							0,0817846296504887	0,0599815502913399	-0,0873922732262384	-0,541492964894850												0.0553424	0.870023	0.0122206		0.0553424	643.733	8.66722
	407351600035699	409220168541469	399365263632089	379105765053049							0,0462414244965524	0,0739036193226184	-0,108535882493805	-0,467348931646006												0.155342	0.868912	0.0123114		0.155342	645.292	8.6159
	413478785251028	418242363098079	402547186569184	381167195497503							0,108098079119288	0,114027395913238	-0,0663546401030312	-0,446104081208900												0.255342	0.867793	0.0124067		0.255342	646.85	8.56815
	420391682293620	416637826581420	411531015056915	385718446783310							0,125632962613255	0,204561256222194	0,0641803615543997	-0,416150062147139												0.355342	0.866667	0.0125065		0.355342	648.409	8.52402
	425013233937025	425718830995086	410969485841510	376290465509936							0,116418324544617	0,147659696512674	0,0631043947110625	-0,352374762915625												0.455342	0.865532	0.0126109		0.455342	649.967	8.48356
	428781471592879	426275131129258	412538103683997	375047651720018							0,106028528460747	0,177383089811914	0,104022516083485	-0,296683711887254												0.555342	0.864389	0.01272		0.555342	651.525	8.44684
	434921633776039	424897454083315	415870649267761	386246976528819							0,0416698720570714	0,174283491515342	0,0440097493084311	-0,340539228780342												0.655342	0.863237	0.0128339		0.655342	653.084	8.41389
	439526122476071	431081115213107	414470035182375	369873694836607							-0,00825905320363219	0,0806113772886374	0,151462090911606	-0,312789543986335												0.755342	0.862078	0.0129525		0.755342	654.642	8.38476
	443936914567725	436421175089830	413960599655379	363763022041382							0,131151410346172	0,158980749162370	0,136863615374031	-0,331918883762651												0.855342	0.86091	0.0130761		0.855342	656.201	8.35951
	443320116277168	440518617420396	416203002456623	367313771599297							0,230071437541188	0,157350882421564	0,0430633014038334	-0,322432871497243												0.955342	0.859734	0.0132046		0.955342	657.759	8.33814
	449124948221802	433222070146623	416265531365949	364336989196033							0,190905286773144	0,132284468842879	0,0737820054785222	-0,209157743377374												1.05534	0.85855	0.0133381		1.05534	659.318	8.32071
	449354233498723	432468509129822	417737321958920	367544034315648							0,209250272797060	0,144873155930321	0,119666016623194	-0,112900360137428												1.15534	0.857357	0.0134767		1.15534	660.876	8.30723
	456148578036945	434109640013325	425839117183030	370286700457276							0,197183306236572	0,157214082731073	0,175802495087008	-0,0553813843313293												1.25534	0.856156	0.0136203		1.25534	662.434	8.29772
	457825765883647	438948449875901	438846664720166	367115010961801							0,171616921931873	0,194444565949786	0,236088596836046	-0,0264907243654391												1.35534	0.854947	0.0137691		1.35534	663.993	8.2922
	454659776548025	431986861086135	438797049899621	369648358606682							0,160924235354902	0,207187833257088	0,169083240273024	-0,00891004882535404												1.45534	0.853729	0.013923		1.45534	665.551	8.29068
	453354850543277	431394885953067	440649135751457	371894028823527							0,282496513247028	0,163134937120548	0,164837932624123	-0,0232391087046822												1.55534	0.852503	0.0140821		1.55534	667.11	8.29314
	453203574270744	431871612857396	434348216604095	364511703869156							0,349189830749012	0,200331091888755	0,186616271892718	0,0130040658990972												1.65534	0.851268	0.0142465		1.65534	668.668	8.29961
	447336039646981	421724064519797	439973014124047	363763262200259							0,356388349479921	0,212260028250582	0,266803340197553	0,0485086821110552												1.75534	0.850025	0.0144161		1.75534	670.227	8.31005
	455584278830348	427015980783158	432131606574026	353534619023697							0,425227965385473	0,189665654580364	0,371153829268592	0,162818344269999												1.85534	0.848773	0.014591		1.85534	671.785	8.32447
	462047509884189	429657830994290	425187638327785	349078806195439							0,394949545342817	0,214271653085368	0,333647344711486	0,133901964719435												1.95534	0.847512	0.0147711		1.95534	673.343	8.34283
	463144745954853	433636732243908	430556356606014	360862743368571							0,404410452454467	0,335199568701218	0,379590497980967	0,211482414316361												2.05534	0.846243	0.0149566		2.05534	674.902	8.36511
	462545088006183	428222132269775	434246291884365	368126251046490							0,458674480670483	0,402799492699289	0,337468566775492	0,370026299322978												2.15534	0.844966	0.0151474		2.15534	676.46	8.39129
	456826177465383	430123243399703	436330325305813	371654261334652							0,474680259692596	0,453081837416810	0,398388715943633	0,384959432134459												2.25534	0.843679	0.0153435		2.25534	678.019	8.42131
	450582551084840	434498570796223	443954067000776	374842555901578							0,480654701684342	0,402303477169510	0,441171709850994	0,442653069219678												2.35534	0.842384	0.015545		2.35534	679.577	8.45516
	450895984788516	440564404311725	442601362263345	375999049608214							0,467412085858458	0,450958114224804	0,446846899094350	0,542570831175974												2.45534	0.841081	0.0157518		2.45534	681.136	8.49277
	461983429965462	439385455651040	439535853909062	377917610186533							0,576616576422507	0,530029952446302	0,553252752195328	0,575488305989630												2.55534	0.839768	0.015964		2.55534	682.694	8.5341
	463821390897036	440264309913632	438703383050823	376535574956590							0,682995263275407	0,546166787831745	0,509762026991559	0,655322707496109												2.65534	0.838447	0.0161815		2.65534	684.252	8.57909
	460776470745585	437461989856868	441211981625864	376631641116965							0,673055324402872	0,548968367582256	0,546813524619356	0,785794079096351												2.75534	0.837117	0.0164043		2.75534	685.811	8.62769
	467042818373872	440582047549625	454983713250302	388428404673672							0,690392486690609	0,573313264020400	0,598776910951421	0,808684396445896												2.85534	0.835778	0.0166325		2.85534	687.369	8.67983
	467989641577363	445260171058091	455149012334932	385649572465242							0,823297539018232	0,566819944415112	0,505128145668427	0,891989692439533												2.95534	0.83443	0.016866		2.95534	688.928	8.73546
	467965184793583	452615394513106	460059546460862	391028108589110							0,778334583073763	0,608656273462483	0,521841928959843	0,956789081580768												3.05534	0.833074	0.0171048		3.05534	690.486	8.7945
	471380433624385	452750779028888	453061668231500	403211185091211							0,762239722715413	0,617124945983197	0,555429258146701	0,961226377537446												3.15534	0.831709	0.0173489		3.15534	692.044	8.8569
	471945815459710	456989416604047	457513642281355	404670521775789							0,805119216510679	0,567159818286712	0,589331060893943	0,981803987344871												3.25534	0.830334	0.0175983		3.25534	693.603	8.92257
	474767588450010	456185590963901	461316930621804	411539579756790							0,797488598734785	0,524910465354520	0,703948690212753	104584522409771												3.35534	0.828951	0.017853		3.35534	695.161	8.99144
	473399403235978	455658295451687	459313337496002	420475734704460							0,827284291328724	0,692528028093570	0,665111666141037	109249826698507												3.45534	0.827559	0.018113		3.45534	696.72	9.06345
	478165781343098	457444790692499	466575649712310	418452342575370							0,871415353389504	0,720766890902398	0,717384917476533	111041819334120												3.55534	0.826158	0.0183782		3.55534	698.278	9.13852
	491144445885171	458202800603999	464314081884281	421184701179369							0,940120715164579	0,691870133731341	0,741973395988776	116599198191935												3.65534	0.824748	0.0186487		3.65534	699.837	9.21658
	493211515135097	455435217049379	468082506911562	430550938817237							100741112890278	0,793713391106959	0,776792601909502	114797786390479												3.75534	0.823329	0.0189243		3.75534	701.395	9.29754
	493855545532668	454131074261458	476007165352135	432161188773176							0,962424874846675	0,820217232337162	0,809060316432971	117179577495373												3.85534	0.821901	0.0192052		3.85534	702.953	9.38134
	504176187212881	452430949833988	471194851704750	439576011024852							0,962405129499071	0,764828636661286	0,792326952284185	121162379725463												3.95534	0.820464	0.0194912		3.95534	704.512	9.46789
	497723899800820	449732732698253	474592992086705	440980871724948							0,865201070635701	0,765991669005318	0,745203225303933	114690846964706												4.05534	0.819018	0.0197824		4.05534	706.07	9.55713
	496762619238562	452952850484863	475205900398093	439834280954011							0,878733804207597	0,781349161604210	0,707397784042367	115482069336573												4.15534	0.817563	0.0200787		4.15534	707.629	9.64898
	499928312695378	446531987456134	480144518239032	445566593110977							0,933726585592608	0,849129855967394	0,733453716256082	116895300716784												4.25534	0.816099	0.0203801		4.25534	709.187	9.74337
	493955997380092	436459656564837	479202549857194	444619446177506							0,938860195254875	0,837735776148459	0,759352336294066	119723812827645												4.35534	0.814626	0.0206865		4.35534	710.746	9.84021
	489180416715390	446601534628469	468383226042395	435437469803418							0,928334168251252	0,815276190041065	0,787889886309220	113651795728767												4.45534	0.813143	0.0209981		4.45534	712.304	9.93945
	493655967106002	448750414671976	467211579062645	437595202583396							101149044614492	0,857527640034448	0,817713479877222	110384936309016
	497290047488499	438095343290264	461568927884574	438363977875252							0,924661389610265	0,807219640274769	0,736316690689908	107471661434280
	499892097480908	441844652451216	457393289379173	430098185632612							0,887846894600862	0,816667639631744	0,556805057914141	104199521203067
	489588432870454	434825440518927	456430797066379	425760589695907							0,929934507517778	0,815428763556977	0,596395143320391	0,889731769505878
	484807312441851	424087232369480	449131026035951	426116240964087							0,825969537877268	0,703275087861561	0,573539044041102	0,835341863281116
	473270306338838	423692191901004	441427689050966	421665341753995							0,848250768943197	0,637490216132950	0,524285140517628	0,783770638401576
	470800680356417	421714017815016	425512488847680	413604459614268							0,928301594287772	0,641897602521752	0,584090772297249	0,684842580826327
	460922114860055	418086810776831	413361692132436	407061274935784							0,858883066598672	0,592063316725736	0,583071913641826	0,648849672747886
	454676447798143	407578615399526	406666997039866	403257671885841							0,874042423758154	0,523940601523031	0,587611527829429	0,711123615177885
	452171030538574	404326785614710	406482718686873	393838203071475							0,863523475285492	0,574521053381200	0,540307438622599	0,620762759576923
	454382830017955	402843549824258	401510125362165	384318254218617							0,869853670631723	0,532053905939501	0,458168135767724	0,566558792525553
	439506425851678	386510644237309	390267131402896	372787317916933							0,781402221051773	0,405664885317376	0,495336259988870	0,469213664230828
	428024649603878	379516430928574	370263044286109	368974554776642							0,799893660779577	0,352593962466319	0,416500375377516	0,321991605485376
	430151720823142	376391657341365	371244258401084	354067531883666							0,796414956545004	0,261605730977214	0,378876583993448	0,266682676742077
	418890668214949	366471060251808	363267010891042	345972514857135							0,808089121290070	0,259632039850418	0,377126690839178	0,273720545339146
	410212916512070	352589204409272	347115317161681	332720872287403							0,877755608790553	0,267743498588969	0,339469328174970	0,246773574717936
	408292749797500	348775548621388	340140743536166	318363913108138							0,797000365996918	0,242257637212764	0,258991032607483	0,175921413048565
	397029885940791	338451585615414	336194062295186	310776528072039							0,827532314601040	0,257064455215485	0,239313493565304	0,0785713027661910
	396350650947938	324709588615388	328875251965195	318276269867193							0,821395242953919	0,255791659198533	0,271437889419068	-0,0165466104462923
	393715008449849	324140774071437	320615237339247	306180838662883							0,707182266449842	0,264984836293992	0,175760335399809	-0,00942895716161648
	386221242861141	317382798499853	311283506191793	295601509438822							0,749310432430537	0,234014154401025	0,170737090913530	-0,0316258212563114
	376561459000486	309161832777660	311675873546428	288970730597298							0,822277739088927	0,242241444849515	0,132968922296851	-0,0335871465793077
	378781072821611	305795752227169	307383002494185	274765765199990							0,827731191758996	0,368834904207984	0,157248753160409	0,00293900413978499
	370242748918030	297811299217906	296456707675491	268151744734010							0,720064414391228	0,464360159818896	0,194840120393525	-0,0789718995232603
	365899990793242	292374562908040	288207112036724	259449423728315							0,679932418875558	0,463539936457186	0,127878510989991	-0,208126758312558
	366888519979738	291227066973195	281017652763637	254415368218162							0,704906036249456	0,320089996187517	0,0225177807711037	-0,230345712656620
	358791965422495	289072640112905	274266303580002	250091319693706							0,652768638803667	0,416709588898104	0,0377975380589908	-0,241050249299982
	360890373528315	288970328022429	273218930830075	238306292853741							0,648470015218079	0,472666270099949	0,0179450032481216	-0,251422766016538
	358804727943952	287359715779795	273565034490897	228151166992565							0,699400417037265	0,420298038751280	-0,0787909742674849	-0,283829849852243
	345641354855088	284811492000697	260830947431799	227222007822007							0,650438402927106	0,390197934822550	-0,146860574733139	-0,296900755652161
	350064741226707	282781242814733	262070196498066	225722694666852							0,579217253951929	0,297478356253866	-0,0732397039336109	-0,294121216914097
	358706334098882	282257246426654	261110796550219	219390593666731							0,635554160437238	0,329287330204468	0,0119366795355908	-0,342224108739572
	355024313272870	290759068987171	261546374337501	213323072675095							0,742152277803862	0,272331801463161	0,0479340978716833	-0,433013497943325
	347868327008060	296437288229959	259839449951643	201318488427626							0,671512400769335	0,293061115234905	0,0205163353113197	-0,452263791742373
	346818373521177	301699004692482	257029273598680	190082957062508							0,595106537252909	0,325554776148500	-0,0220425392760349	-0,429216296175936
	347207328069934	287309107083198	249758624665104	186391664788754							0,658787084330397	0,376830769751608	0,0356786913749384	-0,396692701206196
	340330563524213	291752828317139	249429087455540	184092945982785							0,629302438707281	0,389435842141010	0,0720256772883850	-0,413608619263850
	338403652298964	292439690810501	247983207370295	179365007482703							0,563607124391234	0,330447119076856	0,0648220982478405	-0,337629997350044
	346446343977799	288633003780173	238271936141991	178016349691479							0,542795763862629	0,172848757862833	0,0353373382446095	-0,432098215095986
	342178323359964	291962901161054	233950227639533	179377917155927							0,584650025280076	0,176743736653019	0,00783447144140618	-0,384345420222610
	338355851577293	282396594940158	240068175975335	180767708938907							0,670688671319363	0,189325205500547	-0,0423160522871740	-0,385691292433128
	338240721189132	283400878978452	241389905723411	172276250001175							0,774127198155870	0,213297434112984	-0,119493225324463	-0,472186762680054
	345757969679205	279005483824665	243099187606866	165455821329768							0,752331682211277	0,191917963759085	-0,113981161351587	-0,500667747765159
	342731369698192	281624426411687	241193332377060	159415661443228							0,692494540835041	0,172828064640938	-0,0791824979111338	-0,574817517558390
	339999504032821	282112136833017	241762483679471	162560994783921							0,672111898392950	0,190820426854227	-0,0208046985098853	-0,540941040363420
	344386383170993	281937400128032	249072114800475	166360310776120							0,671804729544247	0,237753640013811	-0,144994899187099	-0,509808238182274
	340300906923803	277952649816376	252172750514912	164681129235993							0,659311265592253	0,202898058866987	-0,227652847421070	-0,667023594636012
	338045389232878	276566525238170	252644010138434	172521579387940							0,664338733696898	0,0941927391790957	-0,178850570960696	-0,628125848154072
	333895828084714	266574927174778	251052672852378	166409500465677							0,756528288768995	0,0528795819789384	-0,154588162285962	-0,669844280392720
	333283315614601	263039070075892	242344049904654	169100466066732							0,796848608412134	0,0434255025388766	-0,190314335520219	-0,738825775149881
	342053294127443	267056367554848	230786283413552	166759704185447							0,891991532314962	0,0782809373258236	-0,116953178494950	-0,730254843824494
	352223514459936	271130323715441	224386035486769	162228639510520							0,775631244565824	-0,0453836029754304	-0,148375023193297	-0,741919504964240
	349389220380096	265400986103990	227032713900758	159599325712704							0,721373786953454	-0,0331830281430382	-0,240035293531344	-0,682980928173002
	341604691018002	257964576435945	225855365378869	150668764260358							0,687225555902880	-0,0304412570423547	-0,231748961482037	-0,663582703787295
	338368457755878	252607925323380	225897449297055	153895169592672							0,692987782637910	-0,0605971670514083	-0,266048657072787	-0,782497385096111
	332693786953937	254699140071155	214548611781186	155672210608381							0,685097064221460	-0,0255371463426085	-0,362410749065729	-0,896478798987967
	332517265602990	253240809849296	211801976371943	142777292004515							0,698156076521565	-0,0432945656015080	-0,366250852663370	-0,846763494427931
	334343734992898	241964910216144	215950404867700	146574901152718							0,799539768405752	-0,0654993272672434	-0,303553274933125	-0,867356364775595
	334008663895753	233228242386030	208705535030321	137516716822059							0,869877775032503	-0,0367360946002387	-0,332243451510549	-0,818664085887574
	332243853887833	228170972981314	200845719379146	124693154402697							0,730947824840309	-0,0403372892319680	-0,283254600162099	-0,820828500704784
	340816257538907	229725503337615	210675239292415	123186952156202							0,704345419336314	-0,103306350528637	-0,243992677984173	-0,841999290217407
	327117174634067	217182728819386	205300260657850	119621254055673							0,685550736410765	-0,155546536410784	-0,263895632616369	-0,823696344331932
	319732728446395	215513312306000	191756208909145	122232312287965							0,613233359508407	-0,138332646766462	-0,317663102400093	-0,827205419505113
	308059428025925	209246961405872	189924093411112	122426440082338							0,595800951862528	-0,218661450116439	-0,321640356506485	-0,954360690105414
	307714117295387	205518211452898	188585933988532	113821002264643							0,598802402868531	-0,200617949237510	-0,341067260793759	-0,980038760920352
	308177300184147	208931007219595	176171081346005	104898327215733							0,591583964909906	-0,332378106403607	-0,320913438384119	-0,947831446405474
	302384699209479	201097059052770	167875294222987	104739347077763							0,614849135734283	-0,358770409838462	-0,312550694288238	-0,924009609123028
	300225134957337	190604871258149	164334694865603	0,967881188616343							0,715074826151779	-0,374670591478659	-0,270045073229893	-0,925845505030707
	302551133696256	192151833259633	159589457984882	0,962872711800347							0,701622329039572	-0,304279939929481	-0,346259106069620	-0,972490929110700
	288652477896027	194046605967818	159832709505625	0,962818615837896							0,730440662616439	-0,256635517531014	-0,289595471659859	-0,939085385477737
	284198540892037	187528347058691	162778360845454	0,940941678799242							0,597562073926921	-0,190310400712665	-0,340745167168719	-0,924263859225892
	278388377509443	179789206082219	162638914197919	0,947892243796768							0,460641908897828	-0,248894668756475	-0,432558158205316	-100397931481793
	275355341057671	175461792368272	161253739649613	0,927059044618316							0,445836557228827	-0,269108077857546	-0,400987807142928	-0,993808153982522
	273369126250588	173430163700621	163252205116079	0,867827734443355							0,452742862012829	-0,242742559541162	-0,360984006722303	-0,973844334901793
	270852105243666	174628878531021	157328097884261	0,816697741265465							0,426339231001993	-0,221578793924942	-0,341621496566055	-0,947802789712628
	261462447801201	159706348230085	151678573262835	0,796927415167097							0,424185317239825	-0,243860613542146	-0,316113133163809	-103848373757927
	262702515716975	156941547402293	147642222937543	0,841948209807325							0,443316416188812	-0,265230953841672	-0,298936700148590	-104929857346722
	274005807905976	158127422887110	153742777739922	0,821069873884197							0,331640361792704	-0,199343460250593	-0,269835783722118	-107221226018193
	274479632489554	165299396295098	150421088603796	0,743549591280399							0,325344685913872	-0,209516981505389	-0,258674246463144	-114518433848112
	278509645402678	170329830754489	154181520070767	0,696848676160678							0,201874395163211	-0,256703290282135	-0,294111585584831	-116664683141580
	270364578987474	173521820050061	152549047904118	0,693714081206020							0,233222794629701	-0,322905692912511	-0,394266664466314	-122091466314540
	260530757638509	168155352788426	147269305415594	0,647034544911511							0,317989299667525	-0,376405398812405	-0,474954406789204	-123047850870247
	262827370310817	169231004897456	155575699291733	0,646803258579518							0,253140931643685	-0,325815753487210	-0,401317840609950	-120435961871528
	263794808669577	171607357694173	155005590868246	0,643297766666410							0,236144941027262	-0,331300265171682	-0,365436604467641	-110616477758629
	258774524022229	172032390454613	147922072326714	0,612386607190570							0,197213390543095	-0,322376237535638	-0,460387545160894	-0,978892097735429
	259142843462565	171811923236926	153934473539175	0,558526508910094							0,101128395246198	-0,316162483008612	-0,524133283513393	-110849470498200
	263396397897707	171552271577699	157931549212845	0,586958571138337							0,0915256833048121	-0,317139789976638	-0,486744002203686	-117325829093335
	255581702195368	174783362755850	164838662593781	0,571235076055912							0,0559506276753597	-0,337437978735235	-0,529977937953621	-112849155909504
	254427210871174	170175435229324	168442240954876	0,458982115849627							0,0337803964416269	-0,436922324207143	-0,596666128507958	-108594951090330
	245904928855150	166354713250620	164905746220320	0,457645342274077							0,0332840689502233	-0,597073852567710	-0,560402015308561	-111790973912328
	251397872299600	167497585322864	157097960002300	0,448198704749188							0,0564543944849766	-0,576773840457549	-0,513752002835233	-109941894581438
	259773433412627	163541131605136	150411685319447	0,454572430044616							0,0440352235046261	-0,529157728489725	-0,450087914053363	-119418748592651
	248583644276526	166993215099999	153888388725707	0,415548358640563							-0,00787733201976973	-0,588795198483948	-0,483507200593232	-123979159525980
	240975514177530	160324560697396	153930705648950	0,490051793468372							-0,00375004100984744	-0,546949840987274	-0,607800627971718	-118995406657417
	237490228936165	161967079319749	144142787768515	0,641259879761084							0,0218469934009678	-0,533815708405959	-0,666360827596248	-118087497216129
	231628812821110	164735893042115	138552416759628	0,504333395938745							0,00543994261056741	-0,555143378347044	-0,618459129259759	-122270772351164
	231984268540210	164783849783174	139533214897662	0,449781687191287							-0,0574088961320695	-0,588033038814054	-0,634776382809591	-118437137669588
	224877621613538	157973615950135	134492845224776	0,475737477021080							-0,169356805344643	-0,606223954316857	-0,726603357691665	-122598056592803
	225382745429159	149241495997045	129206446812124	0,515694492933030							-0,121550540187374	-0,524114966452478	-0,735602239100909	-122141757430950
	223931795261188	137353105299133	129503279937278	0,517132937536708							-0,0300437929839100	-0,514347996263058	-0,681362486434654	-116923514634981
	224154737584697	136802854080239	128979375257597	0,500408743429864							-0,0240564873545033	-0,569273642097261	-0,632095821455634	-108649330667278
	217121151748001	138295528646170	126892649070875	0,320671959298283							-0,109707066196215	-0,611659691211014	-0,683458024384431	-114109059397726
	213773404635680	137519576330622	122787059239312	0,279447465031287							-0,153162648699542	-0,571308793111499	-0,675603253648034	-121672696910919
	212484192311974	142129515762519	110662021054409	0,323719789683995							-0,0957025176243384	-0,487669840548462	-0,717649506584417	-113023645633068
	213905888899987	139813737646531	106236964795372	0,311256245901175							-0,132355386999513	-0,526919077149211	-0,700243069727724	-104539066630270
	208668335885362	131905389278609	108380943793108	0,260563370589549							-0,216948588691189	-0,542576740675211	-0,753844427686197	-102126288477412
	203517949894050	126726245780093	105407653281231	0,339587511915439							-0,289023198929202	-0,571843647306021	-0,830559160274678	-108376305495124
	191373238464621	126639731668249	0,979365132548980	0,307334797094318							-0,319953719330139	-0,573018457145693	-0,867420380532779	-0,999271248044671
	200255656658459	133836589880797	0,962712089723422	0,249755888870706							-0,226205536011402	-0,506590787932874	-0,901652198357723	-103023684789488
	203203922351821	132288150624611	0,923609529604161	0,235415880459330							-0,153022027625406	-0,536084901553834	-0,847131486920812	-110304534379237
	204579340083872	123072732058861	0,907710292799889	0,280927487880067							-0,161279733829399	-0,548504098023839	-0,808462246968409	-108094136951820
	198225772830834	119959670902102	0,897289165273826	0,218076592930253							-0,228500614776779	-0,480237767874085	-0,870238830571336	-0,923317575827158
	192994323714595	123340209585085	0,899610708986444	0,166312192709229							-0,323955060283173	-0,502704961150829	-0,919390491532149	-0,879746572351640
	195909647971249	129471077168694	0,856965862417474	0,230481035674500							-0,255580713544207	-0,406076592786380	-0,889690357871079	-100970056105584
	193254684462533	124362835113546	0,897829266725847	0,288584683248828							-0,243538893972276	-0,392873161134433	-0,877269535465954	-0,992744592228102
	184921356938265	123600260036055	0,923282897659094	0,318344318752730							-0,289864841850046	-0,420123793323381	-0,959942071183181	-0,960178908711710
	179014560000782	119356450313443	0,863991429080710	0,281205126250000							-0,288165491432213	-0,525293356291615	-101412800938180	-100495276081011
	175923971050653	117669721108786	0,786162356318083	0,368162794674014							-0,352943390631748	-0,552140978079418	-0,964000199853814	-0,894453487467858
	177465965986460	118494129955922	0,691597569532421	0,356284760262460							-0,351426482778603	-0,526003375850498	-0,946857753941002	-0,872573564542615
	184963256187285	117701560410999	0,699666463210317	0,274115257388203							-0,383518473226811	-0,472034848226004	-0,940456075809740	-0,793042425630912
	185222552453474	116270491688930	0,729696303642898	0,308987924788471							-0,398247796383301	-0,442058837258176	-0,980031558037870	-0,837088775031501
	176058086892197	118641883564199	0,687946793808512	0,490537779799667							-0,390456838614675	-0,327774724270066	-0,907616164505528	-0,785853091782663
	171815280544632	114750742803739	0,686383596768082	0,528440823797341							-0,486517215069130	-0,386424570733643	-0,930867867609236	-0,716518829541670
	177573101930256	119968372507273	0,718767369701200	0,412498331035876							-0,513981284322062	-0,407152581533100	-0,903585337821627	-0,722748536378870
	176708388983720	123482727190693	0,755243907752845	0,469080810312206							-0,535699498844612	-0,335413334634049	-0,915844161944443	-0,700043003016711
	174608321934542	124540906777132	0,733096610627289	0,534456336715237							-0,485416662954413	-0,394070768087697	-0,943808007886966	-0,676247304287975
	170671723992961	114648223509953	0,612209555131471	0,522589624293881							-0,444170807202283	-0,369897369335870	-100518572972806	-0,729999222402868
	161045925688416	109312287825278	0,625353661134613	0,550172926297607							-0,354130402146422	-0,387168377476036	-0,864454289776681	-0,672088079894667
	161500105321043	116764662741900	0,690161277161606	0,578822555224158							-0,318707131898328	-0,355464884110014	-0,814805659747185	-0,688959776205424
	164287360671109	122970728225041	0,701897118421569	0,659295840588219							-0,361139017657019	-0,303826259953666	-0,839691716337152	-0,672683992040844
	160405925888334	122315828753983	0,647501155506329	0,582408868254017							-0,407782696174880	-0,282895655004347	-0,798430088394490	-0,634647225471401
	161575586010438	131667445771871	0,700895005340670	0,599361862605423							-0,416577000646674	-0,327521773225225	-0,834170785943454	-0,709712174331556
	156522457676954	129111342615388	0,746142920717260	0,672330884039286							-0,466398300054135	-0,273772940710033	-0,792303448662310	-0,658428241476612
	152590382490048	129180919868018	0,848969802000215	0,650385789174791							-0,416740759989584	-0,342346949011326	-0,813245504698026	-0,659400594144003
	148802456561162	129869535245204	0,843385616980781	0,693772414426906							-0,452832967709628	-0,364121718587313	-0,894269893892366	-0,693557040857334
	146947490202589	122372431488470	0,742287817518464	0,630407105661289							-0,517546793172213	-0,357787515692682	-0,828919814350435	-0,720197774767074
	151220029687350	125557349227988	0,677099283892620	0,583847500669914							-0,490224494035511	-0,440369878794843	-0,878696277070374	-0,718150636826539
	158910150300986	124628803181392	0,811649708009883	0,650987629110412							-0,537559928118781	-0,416554031061540	-0,861176721372643	-0,759584971477534
	161622777435049	128642547141174	0,865932059517557	0,662999953001588							-0,607426447853810	-0,380525119328714	-0,842712245007386	-0,700021131990656
	153770692134568	126407044264106	0,828507885300323	0,689108519184840							-0,627032001382085	-0,430980543403379	-0,894251281192232	-0,684005874637188
	147340008388430	122109756425953	0,848819805695577	0,747370299178626							-0,655592898614567	-0,469828680020963	-0,886795539368222	-0,761505986433620
	150955316699687	123186617549679	0,879538558084800	0,729282678912050							-0,729967047189902	-0,528116001137768	-0,850831802427262	-0,774211898266669
	145915136481450	128910039205969	0,904946547054327	0,770530410794685							-0,701305345254298	-0,468872036112213	-0,824954055960119	-0,772851376146917
	142640357381647	122652206244407	0,875318525313825	0,752728824891459							-0,740616996663259	-0,587084442387467	-0,826901071932533	-0,876292424114309
	137692398595864	117326899892566	0,782953740236243	0,667419366334502							-0,764265200938754	-0,680647742716172	-0,804300978694802	-0,928314404508179
	130248042604314	123002844602778	0,887216219666932	0,698211834968331							-0,799567410112075	-0,586046433075442	-0,745439485401313	-0,885229730628926
	132686118779978	117647285155615	0,855479524687305	0,737247872492240							-0,784265038994267	-0,634504022399088	-0,677071392677486	-0,820035029583144
	126005179646591	122205040877390	0,880421364546567	0,716089997367814							-0,837686814723162	-0,665621363646135	-0,701411097629351	-0,795427640676039
	118056161891983	124608419323037	0,933184416993148	0,792504558390014							-0,843146120591393	-0,709817119589840	-0,751096069769782	-0,857595518843332
	123086863832927	119036812110604	0,872032409616663	0,809622113740162							-0,838506430763819	-0,708759507832973	-0,745121703055424	-0,895465920247094
	124396786765222	120069733185835	0,848699398796250	0,835379569640880							-0,792414862655237	-0,627659060189595	-0,623339621631986	-0,838817762151978
	119701857149816	115840703826793	0,875660318788981	0,825304627914774							-0,720337146814946	-0,604358525867812	-0,669488677316731	-0,840592999643758
	121464872913485	121006812306650	0,834590249555820	0,814852353416438							-0,756575989088976	-0,607339673396257	-0,736299147235018	-0,802289507566460
	121227607289117	113815014784865	0,842222520341134	0,747762466519286							-0,785434638113047	-0,607933427972638	-0,743468541983182	-0,703292237597883
	119901932064698	106040443822346	0,905649000970523	0,729271718242516							-0,811661930968293	-0,540086756701135	-0,746725107619261	-0,579129668555310
	123043368514177	117782385497367	102558620359397	0,789881032393902							-0,817825236626790	-0,612083760082544	-0,783675795102966	-0,624237469882152
	123710046933325	113069542039612	108439585478387	0,877407188556738							-0,742534309503476	-0,614404107587206	-0,765961430496468	-0,776477522711082
	121453183742293	111787144260041	109863352462016	0,931678692818032							-0,743586537841348	-0,613649511848146	-0,872538566219181	-0,764606750088115
	124937453215843	114499410630497	108544070686617	0,862648214194761							-0,842379552023615	-0,552447065994524	-0,939216559034188	-0,655536351382553
	130134751499418	121675308337662	111367367666472	0,853679695058214							-0,840256693539854	-0,414642207253701	-0,803029203625153	-0,611912840456695
	133997843463421	125865744857557	117879902908204	0,867511506407882							-0,819507872726824	-0,509563157866206	-0,926607961873761	-0,693306893285657
	144131753680935	128813393920838	113194277247514	0,849198985456883							-0,820829433917588	-0,562747387345358	-0,947253074665857	-0,730966736896062
	144310704840772	133441782195047	113126110033170	0,908827450869339							-0,820716995725580	-0,513193931888734	-0,857871542164487	-0,702664917891280
	144021722184973	134144607645757	119242934375010	100515796355035							-0,801561586776248	-0,528118042440612	-0,845922778676181	-0,669363464924349
	139557647646371	142952600929724	119211623537556	111935648639073							-0,776600336205321	-0,571893849456174	-0,860843371258401	-0,613433466965478
	137644003538284	131577465155770	118922996272491	109083261728725							-0,730423500197910	-0,605031075848912	-0,905944985353972	-0,689958893732726
	149811538045103	129425651760528	122286031762857	0,997490202942043							-0,771797990913506	-0,608447016781317	-0,982777891584511	-0,735396877183517
	159401147051088	133300747432304	116455244718778	104218037077978							-0,788619608102069	-0,630822959065905	-0,997359891246206	-0,670126034453712
	149901379460139	136275518400593	114334115199256	115883735577757							-0,696484972432405	-0,610613815876054	-0,988236740657327	-0,587447054477354
	146061582355925	147705413717573	117979028127030	117582302893586							-0,795520958684340	-0,726604993475536	-103794764281312	-0,554655919414179
	147189141571768	143228203410741	104595853435072	112533792292867							-0,853962115198366	-0,848595819083856	-0,945130844969182	-0,518366925229901
	151035510501384	138467441740783	103947289202273	109839693256008							-0,906249222060797	-0,860046504181256	-0,885942391971565	-0,507828755291810
	148880664216491	142628482132427	113281618383914	113094515873583							-0,881829707527888	-0,845346981231684	-0,945685743800219	-0,519271233288882
	151925373051527	138961260896163	115814532651306	117682160989939							-0,961744943531003	-0,881005611616570	-0,977698112755901	-0,514774065391172
	152694217113859	132507778115974	121139891886846	123007641876126							-0,967294032264037	-0,892662419632443	-103215828759068	-0,580270287717765
	154802411303523	132585159391324	118357110635207	121044635810670							-0,898410762639857	-0,955715765907536	-106899783191766	-0,581369153650476
	151197883150942	142378871345346	113697275309399	117834902851191							-0,858899307110883	-0,894977143083308	-103681333679440	-0,481202630136387
	152681944834578	144536059133698	109585956633210	123608037136007							-0,839504639384469	-0,806436404513625	-100821396976530	-0,455286050410491
	158633901380380	143913418814462	109029824154637	126448121911807							-0,910550973795366	-0,878387501460792	-103956647414178	-0,422498701917135
	154927133222997	132871198250263	107494357490095	133305599106162							-0,881035964511975	-0,935108153420663	-108978806842308	-0,369905786110812
	152728191177948	120753273327664	115352522452377	138061646857279							-0,901951117203558	-0,876342374869826	-103864182110020	-0,361491725163696
	146994464567667	121847180368634	126408566012988	141749044446527							-0,945180333732810	-0,834715392642177	-105097305370721	-0,444839518276402
	149253568324466	119475304621298	127532013044769	138571882550450							-0,907800185227336	-0,919623468899438	-105627472947255	-0,477294977307774
	141003617045250	115406736916527	129202460191800	142159748292492							-0,876724057262086	-0,929531464026177	-107770292508119	-0,479775202528509
	141660030784990	126050226472839	127288199205087	140458001533405							-0,763135795892152	-0,806691927215239	-112096600458814	-0,450606408156022
	149000206083834	122654527299231	122172789464157	143924188880793							-0,734549751769546	-0,769546210068044	-111981409285382	-0,480010716340479
	150402782109034	124004027768462	120830202603498	144190573931627							-0,865049535221582	-0,865286755933863	-114923541013489	-0,509709932086410
	153633228915585	136918499828564	121208737172091	146466948643162							-0,813307660917712	-0,882299523359180	-109957735907819	-0,526623608081842
	152694454577765	133407357568746	123005506502452	152879519947378							-0,848504664802966	-0,821527231885266	-106016128238352	-0,546005618544064
	156149358507564	134315953803662	127198642465598	160559165830554							-0,967588921290314	-0,742219000041169	-101369413333567	-0,530213366413678
	151871104104753	136322888583617	130695121567950	162404710366605							-0,929992258486371	-0,865859754127479	-0,989601464422311	-0,531599489403491
	148411464412864	140256347311175	129755390022048	159214094330698							-0,870076364364327	-0,879645941474045	-105796201069796	-0,590063657900807
	154952206950059	141215277520911	130790707594505	158543924578546							-0,792471465844082	-0,918581770742196	-101216214221399	-0,644432137130083
	159991163945058	139771955332831	132556907071045	163569562923634							-0,743879036372027	-0,853448355115017	-0,926143257920019	-0,661656284161242
	163662229715991	151318904647111	127972999544089	164443149161729							-0,843779848953729	-0,840731357281365	-103788132870418	-0,712653650128479
	161298148779106	156052042270479	125540235039707	158806007840621							-0,864968057383483	-0,777122576143201	-105269777557846	-0,730307617890779
	155540569086602	147777519733423	123608065354359	153222405081867							-0,885635931124564	-0,891659711174342	-103853908575882	-0,692571404211829
	163874564004270	146256288383571	128065805196114	156935745761679							-0,935603879885048	-0,919640016164457	-107659681476987	-0,584817292876415
	157882777505038	151395038487703	132863269074257	158368283930925							-0,890797730917817	-0,864217252141157	-107774184447937	-0,602251970560485
	145616392225843	157140404002981	137484704507018	158038514737518							-0,916602244551458	-0,956708879180864	-113820414737438	-0,681953970738159
	152346693514312	147252550426097	144375381966140	158291212142429							-0,856618187586314	-108123983117522	-114983715720800	-0,688362439385177
	159842679491136	150470477296277	139489395915965	152062245483982							-0,729726566974713	-105495506567427	-108659567342784	-0,720628618321633
	171512991184441	143449029547376	142229945809624	149611538241848							-0,730546872439178	-101848781802053	-112400676752884	-0,702728201782088
	172320922321571	146600037748074	140825427667999	146435997032963							-0,813458025467712	-113163112379093	-119341973435355	-0,768529595395574
	160794650327646	150097079721318	132765589114794	136828787468202							-0,787746907124938	-116466464321593	-118692050646459	-0,729287926895262
	165539337844907	157055000830475	135293908280900	137975386844159							-0,748237483103012	-103394647344034	-119914892494711	-0,702447222832614
	166971835182964	150999825548295	140777138696407	146206693926252							-0,765858367660734	-0,973675333701608	-116252106950894	-0,595201618356997
	158691340559480	145644729112514	139310829981307	153374828754678							-0,866974236672475	-101604608165701	-115123139344367	-0,597564436471568
	162761177105413	147429863280031	143708364967293	152676343789904							-0,870517405241211	-108772117368613	-110677990114453	-0,694535022664571
	165126451184115	140500895482291	144109876817123	148332341648376							-0,949651343473812	-104737252965122	-113684361285912	-0,672285648730566
	170052880618774	133200105005012	144511373138554	155274725371337							-0,949954038620692	-108297320397480	-114619012874677	-0,610286829065631
	179410152621702	137345307081386	153996776144896	150152007665701							-0,958099497058777	-112386783542201	-103025414735315	-0,578011825616591
	176352102799819	137026873508148	144407867473026	150831416900295							-0,967338194641747	-105947697680893	-106184351176291	-0,598633193579996
	173053096198735	128175026222922	139256517891126	148027811755173							-101288078983707	-113007957361831	-111465082503698	-0,585040363156561
	178590772451162	128198223665427	142425911744888	151528120248845							-100446196312359	-116334114475432	-111671589513154	-0,575407745252340
	185786147984660	138564585902784	141364427874329	158564371348573							-109452784452624	-122257288798502	-107863675824501	-0,610938155993941
	183636803004992	140282992899608	146684746262393	169529738926254							-108761443083381	-125571884555991	-111808500174592	-0,687278818700265
	173077564697515	138853138750855	149768878212562	172904887576880							-107728932038289	-125801981550665	-131534436473685	-0,631354376583119
	178955810409423	132692573319962	153335698861933	166322517921771							-101890183384282	-126646716909481	-129925131569745	-0,669389959505961
	176898552917756	138102351285306	147498149714101	173220495364554							-0,975935794473581	-120174244659260	-128653869574709	-0,714814346646576
	175982790537736	134553109986952	141922996098492	173350520983784							-103345069507050	-122662520374864	-130016098587848	-0,739339383587091
	174686385517141	132476852482440	146876392075653	177284413614759							-107489917826677	-120160684297185	-127420617495919	-0,747949335219337
	176971868759517	135626588272423	143472380219649	178740800726050							-112525465431670	-113663148977981	-129104643836541	-0,651876886726594
	168385882235565	131213225911163	139750175831079	182275641359160							-105170826249007	-117789913262707	-127683997798437	-0,690223887154581
	169871076776186	130055195735619	144266780158245	182957352319858							-107467817475516	-107134480044888	-125907599253985	-0,719554249101635
	163489999991424	122561534298349	149704546554892	177917734991516							-114073452363647	-100550832194674	-124441431585844	-0,752689949915723
	161708583349277	120407315533156	149638720831064	175164064019070							-117239844386665	-0,941379264909012	-132841193948355	-0,813647609657494
	161313882042890	123939818233313	132464810495125	182370606462097							-114930429094787	-0,989887484469068	-132475364991524	-0,731809718163135
	167456227158135	118974458817013	129619586669076	179847308470977							-108640436016839	-103311398641180	-138593746488603	-0,710837802543343
	167351383461794	118992584861274	123757815838424	172501464161465							-109719627399797	-0,998048750322490	-135520533164398	-0,741177010429285
	165019329694247	120667657541558	125264961394803	173112186749159							-113810718199976	-0,940368782836693	-133048434111488	-0,718303375246769
	162702194286259	122949975271317	137312670106387	174748325580279							-119015986289897	-0,910437509010931	-127970238428595	-0,686406724539394
	156768752983022	126583773294611	133381904871559	182513908964991							-117043092591233	-0,931023686036898	-126215139195809	-0,646550057661334
	163005811318688	121755841657994	133531794376968	180614135954520							-114353528629528	-0,983291904184348	-131912651819813	-0,763102780676966
	157960654049925	128811512256809	134708705159327	178704923705117							-119768244336144	-0,970400146685848	-134396335312761	-0,805072053151704
	156752373018193	139134777793508	141195268391729	175724449323322							-114240209401994	-0,990016283950996	-134651250088731	-0,748175440188590
	154869147856772	147736704731898	132654940759594	173540841303886							-109305704817852	-101420864717427	-128089334786151	-0,809848322390238
	152349146997263	139547105388142	123486639911018	171999372715914							-109726684522421	-103558084873657	-127490002938533	-0,866969322888744
	153897178938486	137489466359837	115669467107774	172517648834929							-106971267583618	-101191526916835	-121298181724639	-0,792519087648859
	152061210695247	142978379681958	125062332871254	170031411205746							-110124717118270	-0,950458994400697	-113836877849661	-0,862828936109825
	147212902393981	151106355601846	127406671625809	170658310248736							-112440039365887	-0,886759611573553	-107830598048935	-0,892857306175865
	142154086587885	155907335480118	133142916183497	169101125502799							-110932021243806	-0,963664576415451	-110956120823461	-0,976447025024982
	142938165511593	152747695635964	132154308995092	169436878696457							-124070956019054	-103071741669600	-124311040182116	-101204408637753
	150649104597869	158158390141507	128100040085002	160435578154417							-126789948626949	-105703933129036	-134242280917535	-103912675567543
	143213221076576	163372142301260	131336563842280	161615811611086							-110066541898383	-104085841066409	-134254293954881	-105536141254860
	146970486258441	159474414432328	129286338471401	167307907431304							-108860005503884	-104881357290235	-135832345975509	-103406239110246
	145231398226074	160198100344187	129535587407876	155095501831535							-115647629976048	-105583680582934	-135663870354100	-0,976430364762596
	142193923423234	159021950022503	129454012606896	149315273061378							-118144215299944	-110515471142039	-132103901061657	-0,980101559255230
	147745314266782	166134606836104	140463968152850	154406132065547							-122092880103144	-116355638357071	-127287034479714	-0,999471866991121
	147623698687001	170227957534290	146462046596021	148899692996081							-125577441986157	-110410417273306	-137099877435885	-0,942591649742218
	145812618996079	171357370133719	153272578312028	149192246577093							-123180102875665	-107773659199483	-139578306584782	-100377895927816
	146163288314987	162729619542280	153282269451306	143468547390248							-130970413766529	-107749998386000	-148185805398343	-106010055024901
	138583127799555	162209556754657	143633295612240	141338527158256							-129164072698070	-117970625406434	-147888092444416	-105476998782139
	140019908871390	157136468671217	138640821914959	139220550285652							-127232440912262	-122452320185138	-140575402017592	-104857268537473
	150279408393345	160085754448132	131460662403208	133300796990506							-118029071957834	-116744919857210	-147895075957135	-0,972280679909860
	148573720656584	157908071113139	130354864525154	129104120392813							-130919946651460	-114530426986425	-149115053330170	-0,911122782209579
	143519539528324	159057980375278	135355792368822	137796139825694							-133806199707439	-117074983088171	-151563342957856	-0,988811045827097
	142587959683578	155069770648449	141993581519959	144006868777568							-138400494203661	-116811621684702	-155479445964633	-101364597565729
	142153083040487	149100905797041	146317331768806	142609207984085							-139111107358083	-115065539683852	-152684338017867	-0,960290294620351
	136464702277156	151124494890401	136079603660816	144787757958984							-135063407859474	-119733018852883	-151882375930308	-0,980856891269253
	137742603366934	152042666239705	134263031906017	140293475416604							-139928843122762	-120961983950152	-154611113637035	-0,995139451641911
	134716155294178	155545847256964	128132148878533	143297865868845							-138351464574438	-127979202918277	-160102795385528	-100267472043767
	136869837169728	148331971473669	120387443059182	143642403944447							-132650549815480	-127239170215460	-167475897944428	-107466917437743
	138942592131190	141639156677632	121665725604729	137812032021142							-138939040784648	-131418437319625	-171435659104260	-113016002115336
	146935426581578	147261095577082	112932033302968	146021162874821							-135893641677523	-133498918628651	-169281599195273	-113195928942620
	136386463296685	147688888109631	113266984596870	155749724709745							-146544430089976	-137637214277655	-168186612416901	-107510056830744
	130418786687907	147157812403649	112702657637923	151293968368304							-145341295361796	-132633246710874	-163134800659907	-103923811308090
	125688901869527	143573950857208	110173036843016	150303841181418							-156547259058745	-139853328199979	-165701979265718	-109672123129928
	125183797728226	138437719398331	109570597721551	157234754134826							-145626417560869	-153467635621748	-177726682974929	-111799195407225
	127709426357519	134265526690987	109451176549450	160765634218026							-140655620807334	-159362496883356	-172741764975205	-110896138638349
	126184093779362	134159378763580	107453401453017	159803644468834							-136312604156566	-151846773574231	-173151718788863	-113530185259983
	121848644936933	124254753047472	0,991408096103320	153880331976359							-133921505367238	-159229780134949	-165476935266570	-111265583461644
	126493720593109	124210225020656	0,867179895564723	148739852252508							-141793955774658	-160380165303191	-166686056115694	-118377287886219
	123326164104259	120634031960490	0,861468908859645	144832947596728							-142744136957372	-158038375907091	-159742788772167	-126882322902918
	126804854235622	115202545931092	0,909412973500548	139851924337442							-143073440523682	-153960877334337	-156268586194415	-129543339745322
	115702342216821	107598723051647	0,905843196034469	146101174622307							-140919556088307	-153898892403317	-160510269379668	-131681619676395
	110273825297488	112333388131889	0,958235205964432	150644349734019							-148325013426677	-163038369350724	-159583581715857	-139937172516578
	0,950024824923924	108821719927690	0,974925104539441	147641924896084							-150703921948751	-164787963412884	-167926400448358	-147683560954064
	106996688469587	100302763986602	0,903285904556225	144853804384353							-155258581233751	-167634722091222	-177550409745066	-150936100839118
	112963362027903	0,979402862067200	0,931039849194696	146050926468220							-146812641775176	-166425967654428	-165758280388055	-146602901855988
	108530386026565	100010859122451	0,860760020875913	140595615144336							-147104471532521	-167431622597116	-159426099213714	-155465179505673
	110808497431402	0,931337661288661	0,878592589509908	139329939044462							-140152973584018	-169106235870979	-160290562576957	-152152268405828
	106438180714520	0,942153436958658	0,883165568318059	128716216487557							-140726097311076	-158786592444774	-170282432194169	-145429741824852
	107348982702428	0,943963111647769	0,917117620527242	118978238965165							-145431558688911	-160103389350879	-165917354156277	-147022688743820
	105293323840299	0,950736941628758	0,955551086704614	111867876846589							-147521539729046	-163841120728801	-161359686416121	-156981734909487
	102739194549806	0,910617924051667	0,918129465604837	108625721574084							-166325309170776	-170151285347333	-169659554302452	-157215801080655
	101109763378640	0,877921276408542	0,945399848782236	100071133986777							-168405370850286	-177277607096565	-175837876509770	-151342596466179
	101327304982594	0,917399063601907	0,897429132382175	0,962184862479956							-158976804184962	-173671287653703	-172266329536819	-149367985943237
	0,968773920479584	0,834577117264546	0,781727544188966	0,876148065229786							-158174084002464	-174234334582317	-177313653620943	-153518489277898
	100187106908813	0,811601360557758	0,833625931937305	0,804994872431332							-161973564161406	-180271977142512	-181216159702150	-149932642738589
	100747634009561	0,827613721702803	0,836811069820875	0,759888916507937							-173671721274050	-171880195593767	-182486067018664	-143709305251171
	106673838236854	0,787696034098094	0,836123280002104	0,773488308669368							-173642716285190	-160713254046929	-183015570074365	-148765910370284
	102702020698104	0,859653110266981	0,755040147092276	0,808468553426634							-176985631131737	-170195175259415	-179945512983891	-154688436214345
	0,976030078290812	0,834072283078779	0,799734695744096	0,801716319899605							-177504044120526	-172427229060865	-183975798601205	-157533204917074
	0,979173146192102	0,827371212960203	0,803608036198257	0,721785515731159							-188845423758720	-182511168578763	-188297335868128	-158405329707540
	0,842522777092863	0,819667308718241	0,765439253920716	0,738832684066031							-194011893957212	-169993949238224	-197800727047820	-159441206320813
	0,825900601089737	0,727407648268548	0,728968318293398	0,807452202692734							-179589701356144	-159357474294826	-194718989989771	-162530885538716
	0,863692196960188	0,748795601680757	0,651856895512520	0,771537685360984							-176247026460984	-155392381690944	-195106781364515	-157623345769012
	0,839604926974234	0,764080140592894	0,562672540990237	0,715877574116508							-179237976388017	-157541966428073	-186526025757453	-156793067293962
	0,859997855326197	0,692902939668288	0,525785873445953	0,757012714874180							-183511502215774	-148667220911865	-181339143331177	-160620396058489
	0,778844063892156	0,788459462225234	0,548126674734008	0,806024829312450							-187179596437748	-148148373977774	-181105113875847	-162458519480529
	0,728360421786124	0,925339015830027	0,571604393038255	0,764812162484284							-192266473941961	-156579412266874	-183951684950629	-161771021879134
	0,718990654481552	0,845171571606171	0,573136560294622	0,692890106265212							-196442070628700	-162700418321446	-188203903732746	-161827265471027
	0,775381853426318	0,820105947364960	0,616842398124325	0,724108579974948							-189792230237823	-166483496677175	-188799481938796	-167410908614257
	0,700858989524252	0,796376839450896	0,569396283836281	0,740064875478727							-183959216942308	-168401010754645	-181920026930035	-159974678864447
	0,599609238972793	0,901074790242490	0,433098377979634	0,704244161050837							-195822271345015	-165358711242492	-186473997373866	-167645545116792
	0,705444365218590	0,974393712221241	0,379020295279840	0,633999339188049							-214351974386389	-163386853780968	-187152825528536	-170449061700185
	0,770036475746788	102996194239884	0,406649649362622	0,685715736942510							-206901376955067	-163262082204934	-191615360762361	-162391026057624
	0,736800780853098	100809841395008	0,544337341445736	0,692534295321643							-196879441781668	-169578947006878	-192816742239982	-156303860369956
	0,696471480699551	107388571002031	0,619947419754648	0,651726230372509							-203621087513412	-157840463342913	-196287523277950	-166456878967412
	0,655653454059077	103042075404239	0,619925852900457	0,631694101686680							-202018326430147	-160942164160688	-197523356121893	-171794452697335
	0,623774286528560	0,952065085502235	0,601731293342063	0,650748456284942							-201551423938465	-160344043851036	-202850003380974	-170813295239617
	0,641301185946506	0,947469531833487	0,592754782773613	0,688417017377198							-194937895234555	-168619549617899	-197563253530058	-174724950172091
	0,727943312007256	0,896467245950725	0,575252478493523	0,686983521712718							-188445135252059	-165634180513551	-194657236292830	-172915365609500
	0,711283049610739	0,817999756966943	0,587571055112551	0,696231693917764							-193972497430393	-172277461937152	-195208855815135	-179977378385105
	0,622500453750807	0,857004676652931	0,488343040216827	0,599838195570509							-201527626275995	-172538182182987	-188558776048207	-178841019410471
	0,485004502581105	0,871470493752889	0,465907040969596	0,579677403036033							-201053722577943	-173692168731622	-190230882572398	-174965702872552
	0,551427218197916	0,866520117419188	0,448557233686993	0,680765506117419							-195209828303379	-170737864278112	-195506677856997	-172775163755913
	0,610378061054479	0,758560507517519	0,477331722742802	0,675835721532122							-204919218921357	-174844506470851	-192932143622498	-166090022749698
	0,511318077401433	0,773837734202168	0,429346757843804	0,547126068713492							-209126112273521	-175726774702527	-198488362991479	-170404171566663
	0,514042004274387	0,730636784050507	0,425338625236738	0,564316431050626							-205377398310386	-185109721097504	-207156136494351	-169137614390699
	0,535157714928956	0,724866806558007	0,385225516216794	0,579362099879799							-203861997040208	-186055147979084	-208056566966527	-168798621142482
	0,536463736171178	0,597021118876350	0,379635817440204	0,460501939048556							-214275035515307	-185416713804436	-200308818703607	-169915522033034
	0,509676065400553	0,594746378362345	0,328025871086096	0,405610303068758							-208336809554023	-185985256387194	-207673572218275	-175851468079177
	0,488643908838500	0,536192247322361	0,299892648298429	0,343887130496566							-206839679663151	-185694086546728	-209909856897277	-182353451681228
	0,440802903478760	0,552136669671068	0,335919425994195	0,358429211857444							-220923983536725	-195673998287012	-210639269653756	-182168611258064
	0,440306164308513	0,510498073525024	0,332157648192044	0,362992496352255							-221512464590498	-201336155099494	-218536656266185	-178570261045938
	0,471119749951182	0,503222746747650	0,283211899941160	0,351226473589297							-224273155664195	-199870031513772	-230574647656165	-181373479364971
	0,386991374293628	0,463687581648145	0,303599598928368	0,378248980974603							-227459827555334	-207900712837510	-228175804135386	-187419870347393
	0,348865505007085	0,459627540145081	0,246475945910907	0,351810633583492							-223638526834905	-210880894358764	-220009275627173	-195356371585703
	0,377703237400320	0,362919235330331	0,138995028146123	0,404988777747175							-226336405546896	-213969801047818	-218521744539673	-196293716550605
	0,358350360117535	0,341039596682276	0,0601090890265973	0,373329763334263							-225458087092629	-209590258694771	-219777752110591	-196971655590510
	0,285027903626379	0,330116175080781	0,116806207207196	0,295537245950686							-231359379133406	-213225278685716	-219980859324212	-201457605770073
	0,350242164468997	0,320460225071910	0,0873288414702144	0,226344902311059							-233528022957925	-216967543193522	-221984073336484	-204000116418066
	0,334955867080197	0,310846206324507	0,0736998651164589	0,178495472034325							-242985067436285	-214236531991174	-223195736178230	-193930547324780
	0,202150746221709	0,194252055743578	0,127259568768730	0,160153283623915							-241319545338135	-214894544953534	-227740441423620	-191403314185545
	0,170946807110770	0,165218122109720	0,0576146293579723	0,144856807590505							-246083746538314	-224275002088026	-224185112711026	-198470061456066
	0,161579862048549	0,160845345687926	-0,0480410393247737	0,145528337772022							-256070778923100	-229988022684915	-224046052041208	-200766241789236
	0,146953940188203	0,0794323363397333	-0,0127389099207800	0,128101468014806							-250694296457732	-233358387986416	-216365271367406	-200898693893318
	0,207910401328481	0,0719555660642804	0,0334157520900495	-0,00772340508185193							-250500329524488	-237007857091811	-217983002495540	-205588108566476
	0,110059514378865	0,0214687888818123	0,0114934904929867	-0,135040195369438							-255655114143950	-233473721727536	-216027315535968	-204077607957196
	0,0922518964611867	0,0720535041381420	0,0100718210822433	-0,140685955051908							-261250493153609	-229067994468337	-224545572068143	-200169740138709
	0,131493523146494	0,0627305024754311	-0,0167443212096030	-0,178292164452964							-256665196740037	-224067208006002	-228358453557560	-196232006773903
	0,0735411423333527	0,0381416888993351	-0,0581231353832319	-0,190354078267342							-255039560210693	-228051336243919	-231956894829987	-194409504784928
	-0,00171117876744177	0,0701188585203044	-0,0201064517290561	-0,159027846911210							-251209474991465	-231509011136933	-227798608149909	-204319354737571
	0,0326116112400670	0,0389893575676619	-0,0769479395068244	-0,106842029707896							-257246237048597	-242017422064191	-228620532494775	-202810727448780
	-0,0194645636813981	-0,00220253118265454	-0,0296985234195070	-0,139270937924919							-260510513742655	-244089850205669	-227954651178605	-206624830657235
	-0,101666663505300	-0,0860982839292401	-0,0704994739433462	-0,153135562794630							-253811688076332	-230664683264507	-222591672566862	-210325933150424
	-0,0918245596725175	-0,140306293133135	-0,0676416542181124	-0,179037358989190							-252053323293560	-236533124110279	-221148628226606	-217893544135471
	-0,107342599640966	-0,176326364286750	-0,0959807654286705	-0,302456810248032							-253739417642219	-236228227152181	-224034929074801	-213466100914953
	-0,122052104690533	-0,0973890016921933	-0,0842152287161237	-0,262561476738035							-260107870058518	-235393794315903	-220283565044883	-208898748403851
	-0,195848401544311	-0,0283781766458957	-0,152477104679781	-0,203048031307907							-263970191904495	-230592485584090	-221281881746732	-203394784126422
	-0,121569228409524	0,0264264855039570	-0,181995600310400	-0,198562404366220							-251491317097366	-235506562521215	-226503539135152	-215915247029970
	-0,0838000084266799	-0,0233592478939862	-0,218692755237069	-0,212881612531476							-253942087479149	-240617288090969	-224513517207903	-217258951664997
	-0,0598270606018870	-0,0293713741831022	-0,206405342780498	-0,255420212509449							-260814343461632	-253116935537941	-229174370560343	-215820599327026
	-0,108789334601177	-0,0960614546011618	-0,208455734586094	-0,212204886432829							-259751946771672	-247237150703013	-226509370116343	-215197446788309
	-0,227252395356708	-0,130146484871927	-0,199500911249111	-0,258949067379343							-251102306257415	-251151322224255	-226138642676280	-209502702580433
	-0,183643732413933	-0,00875591150361448	-0,180104894554687	-0,324007851299457							-247929391182345	-252047604587123	-215116152374157	-214735570106710
	-0,123397902422863	-0,0333601508197871	-0,147485429330223	-0,378706034735162							-253790769850649	-243230154714193	-221629863656343	-215235482625995
	-0,120452253853538	-0,0326425112759383	-0,173810907592193	-0,362634884473510							-250823715628245	-241559396892470	-225551170351814	-220985372118758
	-0,163619289440154	-0,0507463328359868	-0,143265114685484	-0,329068056209380							-252817948261058	-234451298891239	-228050127869473	-219997521382069
	-0,190284320066973	-0,0426036070977985	-0,167442142430185	-0,325241359589158							-245755656387226	-233993487206902	-220149873026531	-219731693149018
	-0,148674723860348	-0,105148438795373	-0,188364330876119	-0,393026760093778							-245200957639791	-237334644565233	-225843560707343	-229903052349912
	-0,189688272636770	-0,109845839211970	-0,151186190457947	-0,386475285371650							-251489027335038	-234177628091659	-232142305692029	-231477387900298
	-0,274712046320076	-0,166682290282824	-0,181666069934839	-0,353664529177357							-254383713929389	-227974930332876	-225349742754443	-230699186781064
	-0,313617524734838	-0,150689697605245	-0,171937165351629	-0,362954973564260							-254013936422811	-225888689295462	-231060427161374	-231666996296325
	-0,267208891983008	-0,225142878492395	-0,233346985501918	-0,315185064205021							-261000782992033	-231970800753489	-240414724887226	-225794460413820
	-0,223268572465660	-0,203442103227218	-0,0911237095976159	-0,339067384904886							-253387287661878	-236707076586732	-235738502004424	-218648297610811
	-0,297634001135547	-0,138013872681119	-0,120341290785993	-0,361640008519773							-249457370433062	-233003954489328	-234939620136646	-224074774587015
	-0,312670247417601	-0,133472925200944	-0,175012768702777	-0,424870753491112							-246289246466644	-237541145526349	-238207175981062	-231253690240419
	-0,383827276531650	-0,167657539212375	-0,167440023770305	-0,415857396511053							-251014690314211	-242178849886439	-242685850725873	-228948715277644
	-0,311511169870241	-0,130930693643230	-0,0938220665257672	-0,377347461236340							-258948317577757	-241545729560806	-235970278043999	-225153206438336
	-0,262808548776202	-0,142426318068714	-0,106818054566228	-0,439439525221644							-252435727365439	-242202718009388	-235077402269156	-225659068021521
	-0,338077696510000	-0,0869720168851904	-0,174559836034259	-0,446346279732497							-245393580995197	-247359134314127	-234308969430261	-231293217369902
	-0,400863910325736	-0,0975658647841627	-0,185613456433496	-0,516685165719678							-242820946182192	-251857658763233	-229556307779058	-232182875708119
	-0,414675897191117	-0,0760747311840312	-0,242012398580271	-0,502272049762773							-241204436060662	-247389478117659	-231595845028303	-234027295648088
	-0,483804495307300	-0,136322259755307	-0,311261096679390	-0,459732069173852							-247970560544925	-243683039618623	-239630027804321	-223537744055754
	-0,446371453143597	-0,228351195892346	-0,300459799834024	-0,357710459893500							-254681871452903	-239209090642764	-236916399288140	-222097886759537
	-0,424910221628638	-0,221465606892002	-0,269232717143787	-0,420501481665979							-254048717891321	-232193608580615	-239045385345244	-227195465053148
	-0,432491634770203	-0,254047151677639	-0,299200134491929	-0,487852152537736							-258920030324326	-236515801194420	-252775305410073	-224969010069781
	-0,442617535172243	-0,294184117931666	-0,338245699817733	-0,421790480710358							-257449251052241	-242072471571983	-260660436467645	-231412386804436
	-0,517509731402255	-0,297270311670124	-0,277755975978435	-0,399870147098703							-248523563002010	-241182358894188	-263368212911131	-225452383551391
	-0,465092141233048	-0,362630502436565	-0,318454932521387	-0,408114985387438							-258490299676744	-238417526693810	-259569215747117	-222655947668582
	-0,425859389524598	-0,423906374162400	-0,370072646046736	-0,521680865273507							-265937463928104	-231951752294351	-260631584839694	-227960036906203
	-0,391313671931132	-0,434177407142268	-0,317986846840223	-0,550414858312454							-274384918226294	-232387563863714	-256232308975935	-229875834896118
	-0,392630556230872	-0,430639299118622	-0,327583691012972	-0,601549760378891							-273738183368860	-229476798052992	-257873967871194	-221820276011939
	-0,452691179930733	-0,436280583647511	-0,368690104399602	-0,527270521485649							-276116615070470	-233494967611987	-262112871902684	-222967902274895
	-0,536783610284378	-0,406448813474641	-0,305149612607776	-0,543326875334040							-282513210731595	-238821940476894	-262235649545752	-231677736900014
	-0,539654207576779	-0,361244961746251	-0,344120362618704	-0,571469784967814							-288411108166513	-243049592689736	-262004522049980	-237741647833042
	-0,565826390407692	-0,397464347099404	-0,431629441954777	-0,506710046828970							-292442477379406	-243390378481631	-261718063853597	-231888698296127
	-0,562498942305962	-0,472770811096436	-0,528062876778737	-0,558030706570098							-290088329461717	-248177213136375	-260456487586005	-227252920052687
	-0,532847832524782	-0,513347806626145	-0,611080390375158	-0,588543195423278							-287187446767327	-246117623643710	-270502393436274	-233196888063780
	-0,590420989579635	-0,455406213524806	-0,594087501801816	-0,576199257318932							-293094633144532	-242855462270505	-268101479822036	-232385997681807
	-0,649697194672892	-0,362517328379124	-0,627221836974969	-0,590755976920075							-294969258293321	-243416950868995	-260822116680755	-239452386503938
	-0,723700723892476	-0,372063234050197	-0,613831398798015	-0,608092184075969							-292937537324413	-241155390644899	-262222515671176	-236541414752415
	-0,700193638360586	-0,358568424201687	-0,647194677596517	-0,581466968279296							-292802311993088	-235814863257401	-267366955259923	-240565869096621
	-0,715570538941303	-0,400640918161511	-0,684545697295148	-0,575860455538367							-297730645133581	-242462334946200	-264217157749742	-237553449638543
	-0,737033624968190	-0,421308478226716	-0,682962683768911	-0,603901613138091							-303697918359791	-240990695562388	-268283949110824	-234934190074024
	-0,770837505176476	-0,414783862697074	-0,692931942952998	-0,655938862552333							-301506517417878	-246511884892264	-274035769000510	-243513012697925
	-0,767207114936423	-0,467459874974161	-0,738194465220605	-0,619278597821051							-303642390879541	-247420173391282	-282280601931858	-246271193114699
	-0,751882125259900	-0,551736372809097	-0,777264215229714	-0,656874333330686							-297848274035252	-249522739781385	-285292788922706	-247695227956572
	-0,719849788448754	-0,515961006837804	-0,861085323048416	-0,690409105737809							-292595966476478	-250703392256490	-281889633759337	-250579882056849
	-0,743242544537400	-0,460584640908876	-0,797617274494013	-0,676521054637821							-295915312158348	-252763916184826	-289512044953559	-249483955492834
	-0,737422253299809	-0,459516686462168	-0,703939076548787	-0,750710870308385							-298045331674972	-257796446439512	-287339319983198	-252626892548124
	-0,736164197859939	-0,449423955244782	-0,765930808392138	-0,736242442669580							-302465593551052	-256697424370731	-294713791630528	-259342539244846
	-0,724843763356031	-0,390737894651028	-0,799045328711796	-0,789169219219078							-300224765712610	-266513863848647	-294756394600106	-266050565058606
	-0,751191881178556	-0,450262469600181	-0,764971096752841	-0,727986491278073							-297518145229563	-274461900123421	-294215178202985	-269548955643565
	-0,787900345655500	-0,422466547108925	-0,802790578819769	-0,679398125052864							-297382888867746	-270027465125034	-298592040861764	-268500825262303
	-0,819919449847747	-0,483168464111598	-0,878668570986638	-0,831039157092376							-306567638427588	-269948664022327	-299850691890193	-265738770800771
	-0,841703399519858	-0,493009643211179	-100652826678269	-0,836953797437755							-307717292914768	-274456987051831	-301456246940862	-282238760110347
	-0,782459571788792	-0,485029816206550	-101854031012959	-0,784001231149915							-307907864867909	-272843149069902	-302684226476675	-281103749618956
	-0,728699267994625	-0,476927504651942	-0,960853350799284	-0,823605426652938							-315284639970234	-282196817881260	-302838996553769	-274618174418345
	-0,766294263879868	-0,520775714464131	-101452049974263	-0,836860572897467							-316057216938108	-290979194488664	-301734284156444	-272826435131338
	-0,792560982348969	-0,555988215658753	-100762353384071	-0,832256780593285							-322893168113944	-291296780854411	-305800069840047	-280379900918552
	-0,847930251181188	-0,522972412951899	-104108740830537	-0,870118718294695							-321725178894895	-291823021381043	-311683150413133	-288567245430445
	-0,787988410927128	-0,614010672209456	-0,998177567843034	-0,904604577325250							-311662931569880	-288502389987068	-300059310354865	-290845995291055
	-0,758043838218480	-0,719352762271930	-103055873121401	-0,917023155613527							-321533122280490	-285675325559546	-298341773882993	-294542754886781
	-0,809847926219187	-0,704039417950222	-112502188897804	-0,960656305323394							-330935711792031	-286770795041560	-300542559930223	-297936221619118
	-0,891217657635585	-0,653052862917218	-110052625625892	-0,947419615300301							-330463113087344	-287027687685876	-294647130471743	-290372589574467
	-0,881917620985335	-0,652071690945291	-107531631422196	-106000902064331							-330808780006053	-280700183377447	-298109289452068	-284194487978481
	-0,912760410969798	-0,625186792238188	-107266038435553	-106338972842726							-336898128997656	-286960153900144	-298192493253343	-280864697047348
	-0,961595788700559	-0,716371109392360	-104108657726825	-0,979702096006194							-335246777394401	-287100141321325	-297848377955183	-285644227065063
	-0,987930435840503	-0,806782626353569	-102865430297561	-0,930772843231444							-338978416894425	-283504232865374	-302378356056717	-289010875552397
	-101185909842769	-0,771963953391447	-102255741396807	-0,979800821933748							-337553886061688	-289789983875528	-306551376749492	-277829220194269
	-101576424554960	-0,751713387854762	-106439566848009	-105710838292968							-327239554477235	-288200418903941	-304810470235738	-279925404546376
	-0,996799326510048	-0,789119146737374	-101449933114684	-110145425648729							-337914059307446	-290581292901564	-309417318867231	-285249643681878
	-107546566968450	-0,764564107522442	-102071986651976	-118760774954186							-331141443481747	-290961679898219	-311953171854656	-282393892139740
	-114667912501468	-0,771310905850466	-100603231050183	-122676306804941							-336478533988404	-283569915444925	-311475738586226	-275857741044247
	-110530515867931	-0,776949694922971	-0,949532580656463	-114833878685578							-338516129308114	-281155141213264	-301942652093692	-273249831779264
	-112482224575396	-0,795178246100266	-0,942936489006853	-116213850836524							-337139893371339	-289768303278782	-298825940386421	-277311997668877
	-117176710544147	-0,890127850330168	-0,959375033332543	-115351098713567							-343869185436361	-302348299396974	-308936595014642	-284951663073638
	-115297979638568	-0,913219537383493	-0,958961182714409	-116064336742732							-352783356770138	-308147641662631	-316520918672348	-283639853777937
	-119582040514365	-0,835769641142700	-0,985604518641945	-115671631751588							-351794130118086	-299936165766187	-310919154335098	-288101081145492
	-122348693863400	-0,897421997212601	-102901965762742	-107866289914398							-343063816403838	-295617893117619	-310158289251105	-289247043199862
	-117659355845482	-0,939182934304921	-106511082748075	-114870792929956							-345656485783504	-300660379810325	-306196885182633	-288862952758867
	-125477276400242	-0,937728263807439	-109363460714479	-120195533305316							-357001662385565	-305439519651617	-314047515650125	-290994335395665
	-125082179889094	-0,933881517163553	-108588423536262	-115335134205666							-349794680869271	-301309548541558	-312209676833238	-291568638897804
	-131041177992489	-0,922475816880043	-107873414856463	-108778816494733							-342172121611040	-304941076120616	-301010663281020	-292626911918495
	-134988167537142	-0,960138961446842	-0,993996273885037	-106965654622244							-352642537830205	-312122212659672	-308273212980779	-294769636062205
	-135506632455019	-103419491521536	-0,975571051573928	-107015189566277							-358188779899349	-311638531586345	-312311924761551	-291137250202231
	-140183073852921	-108125242840333	-103648201921648	-106873897104420							-358098310145515	-309040309087539	-315348804474935	-290458983416245
	-150672742766331	-115553306334484	-115227190778053	-104753170339741							-343244891336660	-307293396153626	-305153050227429	-292355975938137
	-150344144168550	-109155979276882	-118864633374920	-109525695071633							-348711364269358	-304473426953297	-315971135901521	-296325846913896
	-142563273367914	-101629836676152	-122470477918026	-112031457452250							-359033767688223	-308048413905450	-317692875423011	-292211424179681
	-143226945879655	-103926015374510	-118413550470816	-109903499928218							-358704047591324	-309436072795034	-315564585159340	-290034998866028
	-153002754863830	-114571712032894	-119201748950157	-109549932381052							-359178422874473	-312162444777585	-314061490416697	-287714695783633
	-149655282755535	-114908092706188	-118870338305227	-111416598005168							-353828346486654	-320687769765652	-321422375370768	-291937863717939
	-142371272168822	-117058428535719	-109447766496101	-113398855500560							-353398579058902	-326289326006427	-326831236673638	-293764551581891
	-150565630510738	-118938132820396	-118226365642532	-113639721568389							-354863485932206	-332053790706007	-330729072335181	-297288502876768
	-152424960621795	-116922239672368	-121030997167199	-107908165076967							-351418067311329	-336085549196884	-324446706573180	-304980751426554
	-152331959107555	-115450877794608	-124299991957338	-112435040591016							-342992320425769	-332526726926755	-324006363920519	-306811620820121
	-142865992178878	-117782535491439	-124040118183234	-120924809219545							-350262761066965	-338566076241795	-335908741877710	-304480275542464
	-144031965036581	-112988603445152	-131221354928517	-122169517504404							-353536188769148	-339951471420397	-336652523469548	-306619471321637
	-151147447175147	-115053888231038	-136253268503968	-119170491378409							-350150963513477	-336628793922381	-338689703784480	-307527699198925
	-152816613395280	-113121713741062	-134120370586034	-118072438414412							-356361843838770	-337124796446347	-341936914703905	-310673352973623
	-151707758791588	-115465280318970	-125214221843205	-119929526398166							-361659659516429	-341379640618985	-337309954376249	-322834060747707
	-147967105077709	-121042221985317	-130415424514280	-120119861169164							-377035197639532	-346926860269721	-340725961123211	-323936030175138
	-144598636946996	-124189512878745	-132848550375177	-122252011550936							-372611462407717	-355027877296887	-353973262718562	-319760370024766
	-148130179105344	-127766815370701	-140295071040622	-122013176679621							-355228309667906	-354758491482594	-353574783609628	-318176121552941
	-147744865128409	-129303776962346	-140648072615933	-136030417156720							-358930692402327	-358243101708308	-347668297176730	-324279947026582
	-141188448858133	-121557455670147	-140586536818448	-138329764778099							-367492092373557	-354278489625371	-349082612506778	-321116101290428
	-145584846603817	-125858257805940	-150496219229349	-134472652973447							-376278665159989	-354990868471443	-350411812429601	-316909489910178
	-147503676235760	-128837458202694	-155755941858741	-134421195506144							-377738435194021	-353188246972537	-361157483154553	-318565846072735
	-141137304243910	-128245827339973	-155680801749917	-136289947165208							-381309851275173	-352966190057204	-354988393426519	-317955262324506
	-145626879771812	-132021176241069	-156797887929661	-135706424706625							-376548849498163	-360394348310544	-354237015055574	-328170206740191
	-143465052442476	-137700260167835	-152947680367857	-142026777223209							-377194944695717	-352257036642027	-359801479909364	-330152281473246
	-158068170427346	-138877511252355	-160068758305303	-138618442439553							-383277650878328	-349843606453965	-366188182296555	-328177347382676
	-152109594018248	-142155731001255	-174491951745945	-139552094143515							-382314436979623	-346093388382873	-372270533438436	-329878799495816
	-139959213927973	-142861091579064	-177879984941568	-138235611218201							-385389419675199	-340716804021266	-366006386969509	-328285786976564
	-135855186976469	-148417851485979	-174713231517044	-139153173406832							-385257464592958	-339335565001966	-354021474558822	-326780469036254
	-142068116727792	-143322218124055	-172270196267176	-131464198226052							-382432210480796	-332120565110549	-352110278186922	-330161023002872
	-153464323611818	-146392486886732	-168642635076417	-122756100624529							-385243483765322	-334523532074379	-363012747813862	-326686379658239
	-150859646770714	-147626214286580	-179798128414738	-124907224473180							-388578519858826	-345898192317627	-367701377678479	-320563876476007
	-155896317346853	-150621936169830	-173715128404391	-121650363377572							-393989395054385	-353476351339216	-366935468710188	-334846138579863
	-152159123370200	-150688506689012	-163788896149280	-128308654998267							-385828930390291	-351520967315540	-360534040245652	-343125057641184
	-149412748312067	-144844459196737	-166566317282025	-127465053176774							-385501452209203	-342466964169684	-356405870753267	-338995170342145
	-157413295607529	-143279836504795	-177756141068997	-127135821851270							-387663143961772	-351496557915173	-362250530493203	-335834278960167
	-164595042149850	-145301932984059	-182791126262968	-132528319062530							-387885517476637	-359590649779680	-357142676158326	-330934631282249
	-168203340679353	-141884978787263	-173497376971022	-132521035681292							-390391380939498	-358651070122591	-351812883207310	-329242576395795
	-166564514017663	-141256239353463	-164447218910084	-133677586754925							-407429678915319	-355338278674309	-346233613799194	-331984485586067
	-167390993723474	-135691704823188	-157287388791396	-134230885212821							-412001590660827	-350431799553920	-343535257826121	-332225199046694
	-171163944442665	-140638939961541	-165096426571487	-134095338869686							-406247406007173	-351752352821880	-349543730361705	-332660504984007
	-174451672832280	-145242309018623	-165385947526046	-126767921100765							-401299284059690	-352995755583716	-350541041556397	-337223600881418
	-181421400129186	-148400657921994	-160970779656389	-138676161159848							-394384608476739	-352981448570471	-346515181404704	-340554444450514
	-173431657750432	-147275975470404	-159838232463241	-148787324534507							-402909683006533	-349703889385150	-346452770039549	-327207647390458
	-182293024045484	-141452023225253	-165786042379537	-148015461895567							-403749044602137	-349842269582148	-354516723622892	-329664959926195
	-182158398755472	-144928304940757	-164621336879896	-143068991028573							-408021468929542	-355944438310179	-360100257778593	-332153700386016
	-179066201135219	-150811547596517	-157143764737423	-139432872612123							-407869597257000	-362271860135806	-367604385286775	-323529573568938
	-183988643913143	-150084576260891	-152806508829066	-137847103226705							-402209399408981	-362229228208505	-365538115473894	-327765759201801
	-202618391149475	-148659664859931	-143974230960968	-141784730747720							-405348545634560	-356514716483202	-361042065610456	-330336867002065
	-209229025857492	-143591475069432	-145190078692035	-141421812054195							-409820434036848	-370506748474638	-371337029389965	-340449673386227
	-198912328087320	-139352098029463	-145607368341841	-140372350067981							-409768885473669	-370212438681470	-375226920373514	-348465482936409
	-196362463075809	-141604803673508	-144461352077365	-144989921657671							-405382591553115	-363325093450330	-371134022719388	-346351411283773
	-192995812081569	-143367701422108	-146619680074905	-147089115897685							-395654479566697	-363753438775075	-370613148141915	-340295861915987
	-204198031765861	-145464933858265	-149352139576934	-141755217097767							-399706869863155	-364044751063773	-375200660452688	-340511800096831
	-204366460443067	-145540130967122	-150930460397060	-142085044101287							-413656313990171	-368231912278113	-376884642360916	-352829917142393
	-210933881523944	-151057101154459	-154069392817449	-140392142766424							-411089899656404	-365756516006880	-377906105892543	-346121695552353
	-210350289209203	-160029765953728	-161302108778476	-132923569690412							-409827929185295	-364526224223168	-369588807113634	-347721441105504
	-205758818584322	-165783358587178	-152461601873723	-138001581641245							-419195551042564	-369565235957300	-369609211277878	-356964752910287
	-202709912762816	-160061420546129	-145416360544599	-137123358352328							-418737906862302	-374371277489631	-379875289364277	-355991495073271
	-202576131784493	-168656245524577	-151895073328125	-139852221152158							-410055792267057	-371831362310137	-372285320483446	-363877855355931
	-202371027161710	-165930107370981	-159070261158745	-144111061206093							-406972943076743	-370770377462047	-369195867127993	-363783392829952
	-201104646438603	-163079073451469	-160130966723328	-145622979771692							-410941006826879	-382226679602137	-364859221909741	-362993047999329
	-189688372517651	-161197798486357	-160574357827385	-140231711584014							-424840471768679	-380244165356814	-358380879314070	-365557877012189
	-193369099002508	-160129591434018	-162167442629971	-136566445554295							-428967066400921	-375797821474794	-361519363110778	-360198759813300
	-204523503829934	-160310870464365	-159838969725825	-148959278925047							-422807080109037	-377965861408583	-359227286404063	-361428720656439
	-201196598482199	-160913100511113	-162084258476018	-145910167426559							-428430254181939	-387811239001501	-360185722096730	-358763067119916
	-198939866775150	-158229503038654	-154258520322608	-146940911094394							-426849659062271	-381753968663278	-367852207451330	-361633725464662
	-206957613812440	-156573981922238	-153231778056507	-152319138225205							-428653384804386	-378715887075908	-362212475073823	-368540076372386
	-202132581619038	-159775521920083	-164260381854241	-149746556324988							-426191135335984	-382159710686617	-359725224887321	-373186531204010
	-197700522087463	-159173308529309	-162147517324680	-157041779775563							-423191915285453	-382907980748797	-366933083156353	-363425450895192
	-198707273980640	-151559627790246	-165509107532275	-162773158029273							-426894301655111	-373811140475292	-363641836109245	-351771439368880
	-199528855695066	-158138809453513	-164911408920155	-163651589215075							-439757647553936	-383793490092985	-366655669529917	-351506930751957
	-205439378545612	-156814532438512	-158455950698370	-166073777446588							-440078720978403	-387692514255796	-365626766815264	-351646708543066
	-205663973275693	-153186408261418	-159028178815271	-164111674572384							-435134059214274	-381851164063587	-357415142634294	-341708184759467
	-202997887890600	-160039228747140	-155598618332136	-166707801547580							-447072089768102	-386263268504319	-360956750254454	-350128365984735
	-202312245286481	-167745402258665	-155769353740233	-160217532199290							-447967325302335	-387788080327425	-370998075144526	-352172110997644
	-196049041635495	-157648200987250	-161345339161714	-159873197392348							-437259270997080	-382938736459380	-371562004049155	-360336891741227
	-198830138509411	-156998974646318	-163404195887825	-169176904523011							-442227447721315	-386220292574651	-372216869802000	-361712051386255
	-198259147848875	-162067265931635	-170130491704239	-177349979071160							-448764386373684	-391552639443791	-372053507149236	-352613136892777
	-197012108773482	-156763025379528	-174648687722285	-167185207923429							-452969368123950	-389986482759397	-370936603339065	-352437193717782
	-202343292450917	-145111151498302	-170507436370421	-162649539471031							-456088793128490	-396704671427972	-368841213745308	-357317398939835
	-209676470641170	-155397910034267	-174866832354061	-162280699142301							-460239376082889	-395180943000427	-371817070966724	-351998000782951
	-212232246208079	-163745731252999	-171945282222490	-161680804652423							-460228745695943	-397412850365307	-382040439308434	-357022893168282
	-207815461766432	-160373274464835	-163769220894657	-147505003266376							-455988331190776	-396218155164738	-389429998533755	-355804397256779
	-214595067196814	-162661692949264	-165229265103478	-150234468673706							-455406502556163	-395075394218521	-392427614693571	-355650082092690
	-215197198725087	-164130997815713	-169717811925771	-148549759977542							-454459988253118	-397779201149086	-394672896375864	-358599519253891
	-210918818617293	-159342139066278	-172673589908165	-157143410485013							-450010673112920	-396314635103148	-390596212072163	-355432016007590
	-216217575350136	-163644765282534	-178641586611250	-160467462218899							-448107136811106	-392196861676966	-391151507336012	-349599207669759
	-218841782546978	-165184371743869	-175492709759092	-149163641383894							-452694238332575	-392065119203059	-391338064541461	-357135356535515
	-216496660496731	-164886847433093	-173498560602402	-148866114768166							-457854088095133	-397539533484681	-393360886185613	-365183652812425
	-219057577941384	-178211213686843	-169682784159006	-148914823796750							-457953730359359	-398022664597987	-393149072517432	-365312448756446
	-227182015087064	-180439200045007	-171979433181779	-144914265944753							-455795636617280	-410804623088647	-402298807184168	-370374293527849
	-229616969839970	-183401233215418	-180149467934900	-147250040403527							-464229155205075	-413286332535946	-405270753635571	-372864686995562
	-223414297709173	-180237433847250	-178031679513509	-145488754004557							-469902958190909	-407172362759817	-409081639136457	-363930772143717
	-222232245014760	-180464656771213	-182864540630295	-148297479536543							-466445734474001	-415567738271860	-406729961060004	-363776658583292
	-230050847535367	-191085361550256	-189423340260332	-157467954562710							-461366242487066	-419583155351706	-412778801991156	-369584381243000
	-229472037417501	-189998653460147	-183599702750149	-158015698275803							-467390809728026	-416095152382080	-417754533414110	-372029372086692
	-225482501139144	-182103659644005	-178666367888784	-153320047366854							-479200465781527	-416968131327273	-407247418585960	-378473359833243
	-227980348092430	-181393219285924	-179334892526933	-160892603563842							-478806886829602	-416941701471973	-399097614584087	-380463517742513
	-230567023864576	-188740029115295	-177172668398939	-168013479285196							-480739741355211	-411775705950808	-397562819276016	-388445081071467
	-232461793570611	-194155388875379	-176853221495020	-169026343053466							-475976164914985	-414084649141056	-401678864488861	-398744141554217
	-228902008288322	-203351779413269	-178241446852024	-170923791072042							-474040024884403	-417832048267854	-412156447159868	-398702488842478
	-236525046877407	-204859409259641	-176592782315182	-176168537460846							-469328542750655	-415398022779371	-413331684840797	-398202003579621
	-244671150410335	-198756281618158	-185880621754033	-169073295908500							-468133429991629	-424563004637362	-413548210557605	-397208822945144
	-247306371721766	-209052053954424	-189769694249341	-172498240110035							-468809131000256	-425717739295657	-413374238765900	-393160037824578
	-244632196257061	-214012842712040	-194526667290565	-175020065017332							-471450945854252	-420714111402518	-420239775105106	-395857071116744
	-248107847685380	-209075416010198	-199323917059938	-174026270183415							-475872552811813	-415006367261956	-423161574833237	-393304279960394
	-261872711899354	-209663831509626	-189573993309913	-182310027742567							-483454565268643	-409853729820720	-413370862230949	-397983640020055
	-262990201830760	-212827808451213	-179632914450266	-181070435668327							-480317165609731	-414361010485490	-417293434863914	-396152679806900
	-263021215578960	-207068085810572	-176511137148889	-185545963988356							-477048099508431	-418296925321103	-425947962699580	-394912865064048
	-252431950556072	-204478100910196	-173845307584702	-191892107504839							-474816440124842	-409436165191906	-431413721128191	-402191294300397
	-251470107053147	-205653753475514	-184805780847674	-192236754513253							-477143443447809	-409179198500476	-424239675738154	-408094713891132
	-255777627987136	-207278234710859	-192521583464778	-197219370331988							-482110221256548	-409144028389019	-422280682506192	-401606528818205
	-255347769869571	-212283967569011	-190521790456569	-195529459103349							-485519308192782	-400732365496079	-419068856161728	-396344269434619
	-250033815533596	-210752523253182	-189817503969520	-193172582189955							-490085654358698	-404042090044998	-422508201553276	-390439118249890
	-250379201989695	-208130220661453	-194932632015041	-197704206332465							-497286775769878	-399623021346852	-421418406449036	-388238264321594
	-257490187029429	-203358291681889	-189825908093256	-195783634753789							-496969687745954	-401390985350429	-409051804800450	-384426795765129
	-263593075010064	-197513471244206	-178808364477537	-199217495072511							-501315891578242	-404719763343686	-417423953081998	-389261870450903
	-255883127562288	-198272581667063	-178900968901164	-196218455577669							-506152034266666	-407197580204605	-428419037381662	-386221037461989
	-250899551073873	-196388612961919	-186390195313162	-193217730275433							-496413544830434	-406349167201767	-428397009168875	-387287961250885
	-250036375438699	-186284326968625	-199371838694378	-194364274686315							-498370409772720	-405983222387265	-416646505861894	-397609545563370
	-254856589505201	-186904500952235	-199422892389269	-205662728958230							-501029888606927	-413078999957194	-413761359662591	-397127587668372
	-257197909248927	-183288553619432	-200201871982363	-198896749319579							-506064023701141	-411358199124148	-411113501948985	-393255035114267
	-256992158048717	-179386601367095	-198658767720604	-192784561415507							-507624075746126	-410382728065977	-413487594012233	-386129645227846
	-261201252714622	-184843567835567	-202621601313711	-189157186560113							-502138851518670	-409857366259586	-410496612465838	-386230264064765
	-269008979359465	-182628583712597	-202269977091680	-189056765497916
	-274341643678420	-183618012692625	-192160236346222	-185542718957863
	-272131052412432	-178978167797370	-196085981880678	-184024195415247
	-273556693651041	-181813154669562	-209854699056625	-178491940140433
	-272338334225319	-189231375279407	-211972934594503	-181318949955788
	-280375237055098	-187625675047496	-205850872107917	-190425659766591
	-280718107538083	-192057561757812	-202094450571190	-188306658799013
	-281082873353371	-188709396120587	-202631856091340	-187563736985950
	-283473386474375	-186044756731162	-200881366883611	-180367611932882
	-279219176292218	-184411178869096	-195921938625562	-180758335411296

## Sheet: Figure S1
	Study 1						Study 2
Panel A		RewLvl	N	Acc	se			RewLvl	N	Acc	se
*	EffLvl					*	EffLvl
	0	1	1526	0.875141	0.00952162		0	1	6064	0.837419	0.00531557
	0	4	1494	0.873655	0.00971572		0	2	6090	0.834257	0.00534344
	1	1	1589	0.878301	0.0092741		1	1	6129	0.84415	0.00519504
	1	4	1573	0.889177	0.00901232		1	2	6121	0.846671	0.0051612
Panel B
		N	Acc	se
*	Congruency					*	Congruency	N	Acc	se
	Incongruent	2030	0.826938	0.0100351			Incongruent	7805	0.760016	0.0056486
	Neutral	1555	0.875915	0.00998023			Neutral	6261	0.857643	0.00529119
	Congruent	2597	0.921936	0.00637211			Congruent	10338	0.891214	0.00370189
Panel C
*	Congruency	N	AccRT	se		*	Congruency	N	AccRT	se
	Incongruent	1679	641.109	3.70281			Incongruent	5933	692.046	2.19156
	Neutral	1362	585.771	3.70425			Neutral	5365	628.328	2.03088
	Congruent	2394	570.155	2.75053			Congruent	9212	612.634	1.59408
	* these summaries were generated using summarySEwithin in R from the entire data frame

## Sheet: Figure S2
times	response	condition	ci
0	0	Low efficacy, low reward
0.05	2.54632e-11	Low efficacy, low reward				* Note that ci is provided for the peak at 1.3 seconds for each condition and empty otherwise
0.1	1.895e-08	Low efficacy, low reward
0.15	7.71657e-07	Low efficacy, low reward
0.2	9.56311e-06	Low efficacy, low reward
0.25	6.17566e-05	Low efficacy, low reward
0.3	0.000264063	Low efficacy, low reward
0.35	0.0008495	Low efficacy, low reward
0.4	0.00221909	Low efficacy, low reward
0.45	0.00494435	Low efficacy, low reward
0.5	0.00971746	Low efficacy, low reward
0.55	0.0172549	Low efficacy, low reward
0.6	0.0281754	Low efficacy, low reward
0.65	0.0428806	Low efficacy, low reward
0.7	0.0614638	Low efficacy, low reward
0.75	0.0836645	Low efficacy, low reward
0.8	0.108874	Low efficacy, low reward
0.85	0.136188	Low efficacy, low reward
0.9	0.164495	Low efficacy, low reward
0.95	0.192577	Low efficacy, low reward
1	0.219224	Low efficacy, low reward
1.05	0.243329	Low efficacy, low reward
1.1	0.263962	Low efficacy, low reward
1.15	0.280425	Low efficacy, low reward
1.2	0.292276	Low efficacy, low reward
1.25	0.299327	Low efficacy, low reward
1.3	0.301631	Low efficacy, low reward	0.0126684
1.35	0.299442	Low efficacy, low reward
1.4	0.293176	Low efficacy, low reward
1.45	0.283364	Low efficacy, low reward
1.5	0.27061	Low efficacy, low reward
1.55	0.255544	Low efficacy, low reward
1.6	0.238792	Low efficacy, low reward
1.65	0.220948	Low efficacy, low reward
1.7	0.202549	Low efficacy, low reward
1.75	0.184066	Low efficacy, low reward
1.8	0.165895	Low efficacy, low reward
1.85	0.148357	Low efficacy, low reward
1.9	0.131698	Low efficacy, low reward
1.95	0.116094	Low efficacy, low reward
2	0.101662	Low efficacy, low reward
2.05	0.0884631	Low efficacy, low reward
2.1	0.0765167	Low efficacy, low reward
2.15	0.0658056	Low efficacy, low reward
2.2	0.0562856	Low efficacy, low reward
2.25	0.0478922	Low efficacy, low reward
2.3	0.0405477	Low efficacy, low reward
2.35	0.0341659	Low efficacy, low reward
2.4	0.0286573	Low efficacy, low reward
2.45	0.0239316	Low efficacy, low reward
2.5	0.0199013	Low efficacy, low reward
2.55	0.016483	Low efficacy, low reward
2.6	0.0135989	Low efficacy, low reward
2.65	0.0111777	Low efficacy, low reward
2.7	0.00915451	Low efficacy, low reward
2.75	0.00747161	Low efficacy, low reward
2.8	0.00607776	Low efficacy, low reward
2.85	0.00492804	Low efficacy, low reward
2.9	0.0039834	Low efficacy, low reward
2.95	0.00321018	Low efficacy, low reward
3	0.00257956	Low efficacy, low reward
3.05	0.00206701	Low efficacy, low reward
3.1	0.00165181	Low efficacy, low reward
3.15	0.00131655	Low efficacy, low reward
3.2	0.00104667	Low efficacy, low reward
3.25	0.000830059	Low efficacy, low reward
3.3	0.000656707	Low efficacy, low reward
3.35	0.000518354	Low efficacy, low reward
3.4	0.000408229	Low efficacy, low reward
3.45	0.000320799	Low efficacy, low reward
3.5	0.00025156	Low efficacy, low reward
3.55	0.000196858	Low efficacy, low reward
3.6	0.000153743	Low efficacy, low reward
3.65	0.000119837	Low efficacy, low reward
3.7	9.32319e-05	Low efficacy, low reward
3.75	7.23996e-05	Low efficacy, low reward
3.8	5.61213e-05	Low efficacy, low reward
3.85	4.3427e-05	Low efficacy, low reward
3.9	3.35469e-05	Low efficacy, low reward
3.95	2.58716e-05	Low efficacy, low reward
4	1.99202e-05	Low efficacy, low reward
4.05	1.53135e-05	Low efficacy, low reward
4.1	1.17541e-05	Low efficacy, low reward
4.15	9.0085e-06	Low efficacy, low reward
4.2	6.8941e-06	Low efficacy, low reward
4.25	5.26843e-06	Low efficacy, low reward
4.3	4.02048e-06	Low efficacy, low reward
4.35	3.06395e-06	Low efficacy, low reward
4.4	2.33187e-06	Low efficacy, low reward
4.45	1.7724e-06	Low efficacy, low reward
4.5	1.34545e-06	Low efficacy, low reward
4.55	1.02007e-06	Low efficacy, low reward
4.6	7.72432e-07	Low efficacy, low reward
4.65	5.84217e-07	Low efficacy, low reward
4.7	4.41348e-07	Low efficacy, low reward
4.75	3.33036e-07	Low efficacy, low reward
4.8	2.51024e-07	Low efficacy, low reward
4.85	1.89001e-07	Low efficacy, low reward
4.9	1.4215e-07	Low efficacy, low reward
4.95	1.068e-07	Low efficacy, low reward
5	8.01585e-08	Low efficacy, low reward
0	0	Low efficacy, high reward
0.05	2.71088e-11	Low efficacy, high reward
0.1	2.01747e-08	Low efficacy, high reward
0.15	8.21527e-07	Low efficacy, high reward
0.2	1.01811e-05	Low efficacy, high reward
0.25	6.57477e-05	Low efficacy, high reward
0.3	0.000281128	Low efficacy, high reward
0.35	0.0009044	Low efficacy, high reward
0.4	0.0023625	Low efficacy, high reward
0.45	0.00526388	Low efficacy, high reward
0.5	0.0103455	Low efficacy, high reward
0.55	0.01837	Low efficacy, high reward
0.6	0.0299963	Low efficacy, high reward
0.65	0.0456518	Low efficacy, high reward
0.7	0.065436	Low efficacy, high reward
0.75	0.0890714	Low efficacy, high reward
0.8	0.11591	Low efficacy, high reward
0.85	0.14499	Low efficacy, high reward
0.9	0.175125	Low efficacy, high reward
0.95	0.205022	Low efficacy, high reward
1	0.233392	Low efficacy, high reward
1.05	0.259055	Low efficacy, high reward
1.1	0.281021	Low efficacy, high reward
1.15	0.298548	Low efficacy, high reward
1.2	0.311164	Low efficacy, high reward
1.25	0.318672	Low efficacy, high reward
1.3	0.321125	Low efficacy, high reward	0.0209468
1.35	0.318794	Low efficacy, high reward
1.4	0.312123	Low efficacy, high reward
1.45	0.301677	Low efficacy, high reward
1.5	0.288098	Low efficacy, high reward
1.55	0.272059	Low efficacy, high reward
1.6	0.254225	Low efficacy, high reward
1.65	0.235227	Low efficacy, high reward
1.7	0.215639	Low efficacy, high reward
1.75	0.195961	Low efficacy, high reward
1.8	0.176616	Low efficacy, high reward
1.85	0.157945	Low efficacy, high reward
1.9	0.140209	Low efficacy, high reward
1.95	0.123597	Low efficacy, high reward
2	0.108232	Low efficacy, high reward
2.05	0.0941802	Low efficacy, high reward
2.1	0.0814617	Low efficacy, high reward
2.15	0.0700584	Low efficacy, high reward
2.2	0.0599231	Low efficacy, high reward
2.25	0.0509873	Low efficacy, high reward
2.3	0.0431681	Low efficacy, high reward
2.35	0.036374	Low efficacy, high reward
2.4	0.0305093	Low efficacy, high reward
2.45	0.0254782	Low efficacy, high reward
2.5	0.0211875	Low efficacy, high reward
2.55	0.0175483	Low efficacy, high reward
2.6	0.0144778	Low efficacy, high reward
2.65	0.0119	Low efficacy, high reward
2.7	0.00974613	Low efficacy, high reward
2.75	0.00795448	Low efficacy, high reward
2.8	0.00647055	Low efficacy, high reward
2.85	0.00524652	Low efficacy, high reward
2.9	0.00424083	Low efficacy, high reward
2.95	0.00341765	Low efficacy, high reward
3	0.00274627	Low efficacy, high reward
3.05	0.00220059	Low efficacy, high reward
3.1	0.00175856	Low efficacy, high reward
3.15	0.00140163	Low efficacy, high reward
3.2	0.00111431	Low efficacy, high reward
3.25	0.000883703	Low efficacy, high reward
3.3	0.000699147	Low efficacy, high reward
3.35	0.000551853	Low efficacy, high reward
3.4	0.000434612	Low efficacy, high reward
3.45	0.000341531	Low efficacy, high reward
3.5	0.000267817	Low efficacy, high reward
3.55	0.00020958	Low efficacy, high reward
3.6	0.000163679	Low efficacy, high reward
3.65	0.000127582	Low efficacy, high reward
3.7	9.92571e-05	Low efficacy, high reward
3.75	7.70785e-05	Low efficacy, high reward
3.8	5.97482e-05	Low efficacy, high reward
3.85	4.62336e-05	Low efficacy, high reward
3.9	3.57149e-05	Low efficacy, high reward
3.95	2.75436e-05	Low efficacy, high reward
4	2.12075e-05	Low efficacy, high reward
4.05	1.63032e-05	Low efficacy, high reward
4.1	1.25138e-05	Low efficacy, high reward
4.15	9.59069e-06	Low efficacy, high reward
4.2	7.33964e-06	Low efficacy, high reward
4.25	5.60891e-06	Low efficacy, high reward
4.3	4.28031e-06	Low efficacy, high reward
4.35	3.26196e-06	Low efficacy, high reward
4.4	2.48258e-06	Low efficacy, high reward
4.45	1.88695e-06	Low efficacy, high reward
4.5	1.4324e-06	Low efficacy, high reward
4.55	1.08599e-06	Low efficacy, high reward
4.6	8.22352e-07	Low efficacy, high reward
4.65	6.21973e-07	Low efficacy, high reward
4.7	4.69871e-07	Low efficacy, high reward
4.75	3.54559e-07	Low efficacy, high reward
4.8	2.67247e-07	Low efficacy, high reward
4.85	2.01216e-07	Low efficacy, high reward
4.9	1.51337e-07	Low efficacy, high reward
4.95	1.13702e-07	Low efficacy, high reward
5	8.53389e-08	Low efficacy, high reward
0	0	High efficacy, low reward
0.05	2.1643e-11	High efficacy, low reward
0.1	1.6107e-08	High efficacy, low reward
0.15	6.55887e-07	High efficacy, low reward
0.2	8.12838e-06	High efficacy, low reward
0.25	5.24914e-05	High efficacy, low reward
0.3	0.000224446	High efficacy, low reward
0.35	0.000722051	High efficacy, low reward
0.4	0.00188617	High efficacy, low reward
0.45	0.00420256	High efficacy, low reward
0.5	0.00825957	High efficacy, low reward
0.55	0.0146662	High efficacy, low reward
0.6	0.0239483	High efficacy, low reward
0.65	0.0364473	High efficacy, low reward
0.7	0.0522425	High efficacy, low reward
0.75	0.0711125	High efficacy, low reward
0.8	0.09254	High efficacy, low reward
0.85	0.115756	High efficacy, low reward
0.9	0.139816	High efficacy, low reward
0.95	0.163685	High efficacy, low reward
1	0.186335	High efficacy, low reward
1.05	0.206823	High efficacy, low reward
1.1	0.22436	High efficacy, low reward
1.15	0.238354	High efficacy, low reward
1.2	0.248426	High efficacy, low reward
1.25	0.25442	High efficacy, low reward
1.3	0.256378	High efficacy, low reward	0.017308
1.35	0.254518	High efficacy, low reward
1.4	0.249191	High efficacy, low reward
1.45	0.240852	High efficacy, low reward
1.5	0.230011	High efficacy, low reward
1.55	0.217205	High efficacy, low reward
1.6	0.202967	High efficacy, low reward
1.65	0.187799	High efficacy, low reward
1.7	0.172161	High efficacy, low reward
1.75	0.156451	High efficacy, low reward
1.8	0.141006	High efficacy, low reward
1.85	0.1261	High efficacy, low reward
1.9	0.11194	High efficacy, low reward
1.95	0.098677	High efficacy, low reward
2	0.0864097	High efficacy, low reward
2.05	0.0751912	High efficacy, low reward
2.1	0.0650371	High efficacy, low reward
2.15	0.055933	High efficacy, low reward
2.2	0.0478412	High efficacy, low reward
2.25	0.040707	High efficacy, low reward
2.3	0.0344644	High efficacy, low reward
2.35	0.0290401	High efficacy, low reward
2.4	0.0243579	High efficacy, low reward
2.45	0.0203412	High efficacy, low reward
2.5	0.0169156	High efficacy, low reward
2.55	0.0140101	High efficacy, low reward
2.6	0.0115587	High efficacy, low reward
2.65	0.0095007	High efficacy, low reward
2.7	0.00778108	High efficacy, low reward
2.75	0.00635067	High efficacy, low reward
2.8	0.00516593	High efficacy, low reward
2.85	0.00418869	High efficacy, low reward
2.9	0.00338578	High efficacy, low reward
2.95	0.00272857	High efficacy, low reward
3	0.00219255	High efficacy, low reward
3.05	0.0017569	High efficacy, low reward
3.1	0.00140399	High efficacy, low reward
3.15	0.00111903	High efficacy, low reward
3.2	0.000889638	High efficacy, low reward
3.25	0.000705527	High efficacy, low reward
3.3	0.000558182	High efficacy, low reward
3.35	0.000440586	High efficacy, low reward
3.4	0.000346984	High efficacy, low reward
3.45	0.00027267	High efficacy, low reward
3.5	0.000213819	High efficacy, low reward
3.55	0.000167324	High efficacy, low reward
3.6	0.000130677	High efficacy, low reward
3.65	0.000101858	High efficacy, low reward
3.7	7.92445e-05	High efficacy, low reward
3.75	6.15376e-05	High efficacy, low reward
3.8	4.77016e-05	High efficacy, low reward
3.85	3.69118e-05	High efficacy, low reward
3.9	2.85139e-05	High efficacy, low reward
3.95	2.19902e-05	High efficacy, low reward
4	1.69316e-05	High efficacy, low reward
4.05	1.30161e-05	High efficacy, low reward
4.1	9.99068e-06	High efficacy, low reward
4.15	7.65697e-06	High efficacy, low reward
4.2	5.8598e-06	High efficacy, low reward
4.25	4.47802e-06	High efficacy, low reward
4.3	3.4173e-06	High efficacy, low reward
4.35	2.60427e-06	High efficacy, low reward
4.4	1.98203e-06	High efficacy, low reward
4.45	1.50649e-06	High efficacy, low reward
4.5	1.14359e-06	High efficacy, low reward
4.55	8.67027e-07	High efficacy, low reward
4.6	6.56546e-07	High efficacy, low reward
4.65	4.96568e-07	High efficacy, low reward
4.7	3.75134e-07	High efficacy, low reward
4.75	2.83072e-07	High efficacy, low reward
4.8	2.13364e-07	High efficacy, low reward
4.85	1.60646e-07	High efficacy, low reward
4.9	1.20823e-07	High efficacy, low reward
4.95	9.07772e-08	High efficacy, low reward
5	6.81325e-08	High efficacy, low reward
0	0	High efficacy, high reward
0.05	2.17087e-11	High efficacy, high reward
0.1	1.61558e-08	High efficacy, high reward
0.15	6.57877e-07	High efficacy, high reward
0.2	8.15304e-06	High efficacy, high reward
0.25	5.26507e-05	High efficacy, high reward
0.3	0.000225127	High efficacy, high reward
0.35	0.000724242	High efficacy, high reward
0.4	0.00189189	High efficacy, high reward
0.45	0.00421531	High efficacy, high reward
0.5	0.00828463	High efficacy, high reward
0.55	0.0147107	High efficacy, high reward
0.6	0.024021	High efficacy, high reward
0.65	0.0365579	High efficacy, high reward
0.7	0.052401	High efficacy, high reward
0.75	0.0713282	High efficacy, high reward
0.8	0.0928207	High efficacy, high reward
0.85	0.116108	High efficacy, high reward
0.9	0.14024	High efficacy, high reward
0.95	0.164182	High efficacy, high reward
1	0.1869	High efficacy, high reward
1.05	0.20745	High efficacy, high reward
1.1	0.225041	High efficacy, high reward
1.15	0.239077	High efficacy, high reward
1.2	0.24918	High efficacy, high reward
1.25	0.255192	High efficacy, high reward
1.3	0.257156	High efficacy, high reward	0.0161531
1.35	0.25529	High efficacy, high reward
1.4	0.249947	High efficacy, high reward
1.45	0.241583	High efficacy, high reward
1.5	0.230709	High efficacy, high reward
1.55	0.217864	High efficacy, high reward
1.6	0.203583	High efficacy, high reward
1.65	0.188369	High efficacy, high reward
1.7	0.172683	High efficacy, high reward
1.75	0.156925	High efficacy, high reward
1.8	0.141434	High efficacy, high reward
1.85	0.126482	High efficacy, high reward
1.9	0.112279	High efficacy, high reward
1.95	0.0989763	High efficacy, high reward
2	0.0866718	High efficacy, high reward
2.05	0.0754193	High efficacy, high reward
2.1	0.0652344	High efficacy, high reward
2.15	0.0561027	High efficacy, high reward
2.2	0.0479863	High efficacy, high reward
2.25	0.0408305	High efficacy, high reward
2.3	0.0345689	High efficacy, high reward
2.35	0.0291282	High efficacy, high reward
2.4	0.0244318	High efficacy, high reward
2.45	0.0204029	High efficacy, high reward
2.5	0.0169669	High efficacy, high reward
2.55	0.0140526	High efficacy, high reward
2.6	0.0115938	High efficacy, high reward
2.65	0.00952953	High efficacy, high reward
2.7	0.00780468	High efficacy, high reward
2.75	0.00636993	High efficacy, high reward
2.8	0.0051816	High efficacy, high reward
2.85	0.0042014	High efficacy, high reward
2.9	0.00339605	High efficacy, high reward
2.95	0.00273684	High efficacy, high reward
3	0.0021992	High efficacy, high reward
3.05	0.00176223	High efficacy, high reward
3.1	0.00140825	High efficacy, high reward
3.15	0.00112243	High efficacy, high reward
3.2	0.000892337	High efficacy, high reward
3.25	0.000707668	High efficacy, high reward
3.3	0.000559876	High efficacy, high reward
3.35	0.000441923	High efficacy, high reward
3.4	0.000348036	High efficacy, high reward
3.45	0.000273498	High efficacy, high reward
3.5	0.000214467	High efficacy, high reward
3.55	0.000167832	High efficacy, high reward
3.6	0.000131074	High efficacy, high reward
3.65	0.000102167	High efficacy, high reward
3.7	7.94849e-05	High efficacy, high reward
3.75	6.17243e-05	High efficacy, high reward
3.8	4.78463e-05	High efficacy, high reward
3.85	3.70238e-05	High efficacy, high reward
3.9	2.86005e-05	High efficacy, high reward
3.95	2.20569e-05	High efficacy, high reward
4	1.69829e-05	High efficacy, high reward
4.05	1.30556e-05	High efficacy, high reward
4.1	1.0021e-05	High efficacy, high reward
4.15	7.6802e-06	High efficacy, high reward
4.2	5.87757e-06	High efficacy, high reward
4.25	4.49161e-06	High efficacy, high reward
4.3	3.42766e-06	High efficacy, high reward
4.35	2.61217e-06	High efficacy, high reward
4.4	1.98804e-06	High efficacy, high reward
4.45	1.51106e-06	High efficacy, high reward
4.5	1.14706e-06	High efficacy, high reward
4.55	8.69658e-07	High efficacy, high reward
4.6	6.58538e-07	High efficacy, high reward
4.65	4.98075e-07	High efficacy, high reward
4.7	3.76272e-07	High efficacy, high reward
4.75	2.8393e-07	High efficacy, high reward
4.8	2.14011e-07	High efficacy, high reward
4.85	1.61133e-07	High efficacy, high reward
4.9	1.2119e-07	High efficacy, high reward
4.95	9.10526e-08	High efficacy, high reward
5	6.83392e-08	High efficacy, high reward

## Sheet: Figure S3
	Panel A						Panel B **						Panel C **						Panel D **					Panel E **
*	EffLvl	RewLvl	N	zRT	se		RewLvl	EffLvl	Acc	fit	se			cRT	Acc	fit	se		meanCorr1	Acc	fit	se		cRT	Congruency	fit	se
	0	1	982	0.10947	0.0385692		1	0	0	-2.62261	0.455672			0	0	0.555331	0.903587		-0.3	0	-0.364412	0.838523		0	Incongruent	0.856423	1.38887
	0	2	1018	0.295848	0.0364569		2	0	0	-1.71965	0.456733			0.01	0	0.487692	0.882738		-0.1	0	-1.52335	0.470752		0.01	Incongruent	0.872752	1.35158
	1	1	948	0.299814	0.0340817		1	1	0	-1.80402	0.454818			0.02	0	0.420884	0.862345		-0.05	0	-1.81309	0.425392		0.02	Incongruent	0.888882	1.31491
	1	2	927	0.266233	0.0374755		2	1	0	-2.27961	0.456437			0.03	0	0.354907	0.842409		0.06	0	-2.4505	0.451431		0.03	Incongruent	0.904812	1.27888
							1	0	1	2.29156	0.381464			0.04	0	0.289761	0.822933		0.2	0	-3.26176	0.675345		0.04	Incongruent	0.920542	1.24349
* these summaries were generated using summarySEwithin in R from the entire data frame							2	0	1	2.07358	0.381385			0.05	0	0.225446	0.803921		-0.3	1	1.64526	0.592873		0.05	Incongruent	0.936071	1.20874
							1	1	1	2.27374	0.381081			0.06	0	0.161963	0.785373		-0.1	1	2.02096	0.403299		0.06	Incongruent	0.951401	1.17463
							2	1	1	2.20039	0.38125			0.07	0	0.0993105	0.767295		-0.05	1	2.11488	0.380571		0.07	Incongruent	0.966531	1.14116
														0.08	0	0.0374894	0.749687		0.06	1	2.32152	0.383443		0.08	Incongruent	0.981461	1.10834
							** these are y-hats from the fixed effect model controlling for a set of things							0.09	0	-0.0235005	0.732553		0.2	1	2.5845	0.481799		0.09	Incongruent	0.996191	1.07618
														0.1	0	-0.0836592	0.715894							0.1	Incongruent	1.01072	1.04467
														0.11	0	-0.142987	0.699713							0.11	Incongruent	1.02505	1.01383
														0.12	0	-0.201483	0.684013							0.12	Incongruent	1.03918	0.983646
														0.13	0	-0.259148	0.668794							0.13	Incongruent	1.05311	0.954137
														0.14	0	-0.315982	0.65406							0.14	Incongruent	1.06684	0.925303
														0.15	0	-0.371985	0.63981							0.15	Incongruent	1.08037	0.89715
														0.16	0	-0.427157	0.626046							0.16	Incongruent	1.0937	0.869683
														0.17	0	-0.481497	0.612769							0.17	Incongruent	1.10683	0.842908
														0.18	0	-0.535006	0.599979							0.18	Incongruent	1.11976	0.81683
														0.19	0	-0.587685	0.587676							0.19	Incongruent	1.1325	0.791457
														0.2	0	-0.639531	0.575859							0.2	Incongruent	1.14503	0.766794
														0.21	0	-0.690547	0.564526							0.21	Incongruent	1.15736	0.742847
														0.22	0	-0.740732	0.553676							0.22	Incongruent	1.16949	0.719624
														0.23	0	-0.790085	0.543306							0.23	Incongruent	1.18142	0.697131
														0.24	0	-0.838607	0.533413							0.24	Incongruent	1.19315	0.675376
														0.25	0	-0.886298	0.523992							0.25	Incongruent	1.20468	0.654364
														0.26	0	-0.933158	0.51504							0.26	Incongruent	1.21601	0.634103
														0.27	0	-0.979187	0.506549							0.27	Incongruent	1.22714	0.614598
														0.28	0	-1.02438	0.498513							0.28	Incongruent	1.23807	0.595857
														0.29	0	-1.06875	0.490926							0.29	Incongruent	1.24881	0.577885
														0.3	0	-1.11229	0.483779							0.3	Incongruent	1.25934	0.560686
														0.31	0	-1.15499	0.477063							0.31	Incongruent	1.26967	0.544266
														0.32	0	-1.19686	0.470767							0.32	Incongruent	1.2798	0.528627
														0.33	0	-1.2379	0.464882							0.33	Incongruent	1.28973	0.513772
														0.34	0	-1.27811	0.459395							0.34	Incongruent	1.29946	0.4997
														0.35	0	-1.31749	0.454295							0.35	Incongruent	1.30899	0.486413
														0.36	0	-1.35604	0.449569							0.36	Incongruent	1.31833	0.473905
														0.37	0	-1.39376	0.445203							0.37	Incongruent	1.32746	0.462174
														0.38	0	-1.43064	0.441185							0.38	Incongruent	1.33639	0.45121
														0.39	0	-1.4667	0.437498							0.39	Incongruent	1.34512	0.441006
														0.4	0	-1.50192	0.43413							0.4	Incongruent	1.35365	0.431547
														0.41	0	-1.53631	0.431065							0.41	Incongruent	1.36198	0.422821
														0.42	0	-1.56987	0.428289							0.42	Incongruent	1.37012	0.414808
														0.43	0	-1.6026	0.425787							0.43	Incongruent	1.37805	0.407489
														0.44	0	-1.6345	0.423543							0.44	Incongruent	1.38578	0.40084
														0.45	0	-1.66557	0.421544							0.45	Incongruent	1.39331	0.394836
														0.46	0	-1.69581	0.419776							0.46	Incongruent	1.40065	0.389448
														0.47	0	-1.72521	0.418224							0.47	Incongruent	1.40778	0.384648
														0.48	0	-1.75378	0.416875							0.48	Incongruent	1.41471	0.380403
														0.49	0	-1.78153	0.415716							0.49	Incongruent	1.42144	0.376681
														0.5	0	-1.80844	0.414735							0.5	Incongruent	1.42798	0.373448
														0.51	0	-1.83452	0.413921							0.51	Incongruent	1.43431	0.37067
														0.52	0	-1.85977	0.413262							0.52	Incongruent	1.44044	0.368313
														0.53	0	-1.88419	0.412748							0.53	Incongruent	1.44637	0.366342
														0.54	0	-1.90777	0.41237							0.54	Incongruent	1.45211	0.364725
														0.55	0	-1.93053	0.41212							0.55	Incongruent	1.45764	0.363429
														0.56	0	-1.95245	0.41199							0.56	Incongruent	1.46297	0.362424
														0.57	0	-1.97354	0.411973							0.57	Incongruent	1.4681	0.361681
														0.58	0	-1.99381	0.412063							0.58	Incongruent	1.47304	0.361173
														0.59	0	-2.01324	0.412256							0.59	Incongruent	1.47777	0.360875
														0.6	0	-2.03184	0.412548							0.6	Incongruent	1.4823	0.360765
														0.61	0	-2.04961	0.412936							0.61	Incongruent	1.48664	0.360821
														0.62	0	-2.06654	0.413417							0.62	Incongruent	1.49077	0.361028
														0.63	0	-2.08265	0.413992							0.63	Incongruent	1.4947	0.361369
														0.64	0	-2.09792	0.41466							0.64	Incongruent	1.49844	0.361833
														0.65	0	-2.11237	0.415421							0.65	Incongruent	1.50197	0.362411
														0.66	0	-2.12598	0.416278							0.66	Incongruent	1.5053	0.363094
														0.67	0	-2.13876	0.417234							0.67	Incongruent	1.50844	0.36388
														0.68	0	-2.15071	0.418293							0.68	Incongruent	1.51137	0.364767
														0.69	0	-2.16183	0.419457							0.69	Incongruent	1.5141	0.365756
														0.7	0	-2.17212	0.420735							0.7	Incongruent	1.51664	0.366852
														0.71	0	-2.18157	0.422131							0.71	Incongruent	1.51897	0.368061
														0.72	0	-2.1902	0.423653							0.72	Incongruent	1.5211	0.369391
														0.73	0	-2.19799	0.425309							0.73	Incongruent	1.52304	0.370856
														0.74	0	-2.20496	0.427107							0.74	Incongruent	1.52477	0.372468
														0.75	0	-2.21109	0.429057							0.75	Incongruent	1.52631	0.374244
														0.76	0	-2.21639	0.431169							0.76	Incongruent	1.52764	0.376203
														0.77	0	-2.22086	0.433453							0.77	Incongruent	1.52877	0.378364
														0.78	0	-2.2245	0.435921							0.78	Incongruent	1.52971	0.380752
														0.79	0	-2.2273	0.438584							0.79	Incongruent	1.53044	0.383389
														0.8	0	-2.22928	0.441455							0.8	Incongruent	1.53098	0.386301
														0.81	0	-2.23042	0.444546							0.81	Incongruent	1.53131	0.389515
														0.82	0	-2.23074	0.447869							0.82	Incongruent	1.53145	0.39306
														0.83	0	-2.23022	0.451437							0.83	Incongruent	1.53138	0.396963
														0.84	0	-2.22887	0.455265							0.84	Incongruent	1.53111	0.401254
														0.85	0	-2.22669	0.459364							0.85	Incongruent	1.53065	0.405962
														0.86	0	-2.22368	0.463748							0.86	Incongruent	1.52998	0.411117
														0.87	0	-2.21984	0.46843							0.87	Incongruent	1.52912	0.416747
														0.88	0	-2.21516	0.473422							0.88	Incongruent	1.52805	0.422881
														0.89	0	-2.20966	0.478738							0.89	Incongruent	1.52679	0.429546
														0.9	0	-2.20332	0.48439							0.9	Incongruent	1.52532	0.436767
														0.91	0	-2.19616	0.490389							0.91	Incongruent	1.52366	0.44457
														0.92	0	-2.18816	0.496748							0.92	Incongruent	1.52179	0.452977
														0.93	0	-2.17933	0.503476							0.93	Incongruent	1.51973	0.46201
														0.94	0	-2.16967	0.510585							0.94	Incongruent	1.51746	0.471687
														0.95	0	-2.15918	0.518084							0.95	Incongruent	1.515	0.482025
														0.96	0	-2.14785	0.525983							0.96	Incongruent	1.51233	0.493041
														0.97	0	-2.1357	0.53429							0.97	Incongruent	1.50947	0.504747
														0.98	0	-2.12271	0.543014							0.98	Incongruent	1.5064	0.517155
														0.99	0	-2.1089	0.55216							0.99	Incongruent	1.50314	0.530273
														1	0	-2.09425	0.561737							1	Incongruent	1.49967	0.544109
														0	1	4.87122	0.888937							0	Neutral	8.723	1.57366
														0.01	1	4.80358	0.867713							0.01	Neutral	8.54424	1.52875
														0.02	1	4.73677	0.846933							0.02	Neutral	8.36758	1.48461
														0.03	1	4.67079	0.826598							0.03	Neutral	8.19302	1.44124
														0.04	1	4.60565	0.806712							0.04	Neutral	8.02056	1.39863
														0.05	1	4.54133	0.787276							0.05	Neutral	7.8502	1.35681
														0.06	1	4.47785	0.768293							0.06	Neutral	7.68194	1.31577
														0.07	1	4.4152	0.749767							0.07	Neutral	7.51578	1.27551
														0.08	1	4.35337	0.731699							0.08	Neutral	7.35172	1.23603
														0.09	1	4.29238	0.714092							0.09	Neutral	7.18976	1.19735
														0.1	1	4.23223	0.696949							0.1	Neutral	7.0299	1.15947
														0.11	1	4.1729	0.680271							0.11	Neutral	6.87214	1.12239
														0.12	1	4.1144	0.664062							0.12	Neutral	6.71649	1.08612
														0.13	1	4.05674	0.648324							0.13	Neutral	6.56293	1.05066
														0.14	1	3.9999	0.633058							0.14	Neutral	6.41148	1.01602
														0.15	1	3.9439	0.618266							0.15	Neutral	6.26212	0.982203
														0.16	1	3.88873	0.60395							0.16	Neutral	6.11487	0.949221
														0.17	1	3.83439	0.590111							0.17	Neutral	5.96972	0.91708
														0.18	1	3.78088	0.57675							0.18	Neutral	5.82666	0.885787
														0.19	1	3.7282	0.563869							0.19	Neutral	5.68571	0.855349
														0.2	1	3.67635	0.551466							0.2	Neutral	5.54686	0.825776
														0.21	1	3.62534	0.539542							0.21	Neutral	5.41011	0.797077
														0.22	1	3.57515	0.528096							0.22	Neutral	5.27546	0.769261
														0.23	1	3.5258	0.517126							0.23	Neutral	5.14291	0.742337
														0.24	1	3.47728	0.50663							0.24	Neutral	5.01246	0.716316
														0.25	1	3.42959	0.496607							0.25	Neutral	4.88411	0.691208
														0.26	1	3.38273	0.487052							0.26	Neutral	4.75786	0.667023
														0.27	1	3.3367	0.47796							0.27	Neutral	4.63372	0.643771
														0.28	1	3.2915	0.469328							0.28	Neutral	4.51167	0.621464
														0.29	1	3.24713	0.461148							0.29	Neutral	4.39173	0.60011
														0.3	1	3.2036	0.453415							0.3	Neutral	4.27388	0.57972
														0.31	1	3.1609	0.44612							0.31	Neutral	4.15814	0.5603
														0.32	1	3.11902	0.439256							0.32	Neutral	4.04449	0.54186
														0.33	1	3.07798	0.432812							0.33	Neutral	3.93295	0.524405
														0.34	1	3.03777	0.426779							0.34	Neutral	3.8235	0.507938
														0.35	1	2.99839	0.421145							0.35	Neutral	3.71616	0.492462
														0.36	1	2.95984	0.415899							0.36	Neutral	3.61092	0.477975
														0.37	1	2.92213	0.411028							0.37	Neutral	3.50778	0.464474
														0.38	1	2.88524	0.406519							0.38	Neutral	3.40674	0.451951
														0.39	1	2.84919	0.402358							0.39	Neutral	3.3078	0.440393
														0.4	1	2.81396	0.398532							0.4	Neutral	3.21096	0.429787
														0.41	1	2.77957	0.395025							0.41	Neutral	3.11622	0.42011
														0.42	1	2.74601	0.391824							0.42	Neutral	3.02358	0.411338
														0.43	1	2.71328	0.388913							0.43	Neutral	2.93305	0.403442
														0.44	1	2.68138	0.386278							0.44	Neutral	2.84461	0.396389
														0.45	1	2.65032	0.383903							0.45	Neutral	2.75827	0.390139
														0.46	1	2.62008	0.381774							0.46	Neutral	2.67404	0.384652
														0.47	1	2.59068	0.379877							0.47	Neutral	2.5919	0.379883
														0.48	1	2.5621	0.378197							0.48	Neutral	2.51187	0.375785
														0.49	1	2.53436	0.376722							0.49	Neutral	2.43394	0.372309
														0.5	1	2.50745	0.375438							0.5	Neutral	2.3581	0.369405
														0.51	1	2.48137	0.374333							0.51	Neutral	2.28437	0.367023
														0.52	1	2.45612	0.373396							0.52	Neutral	2.21274	0.365113
														0.53	1	2.4317	0.372615							0.53	Neutral	2.14321	0.363627
														0.54	1	2.40811	0.371982							0.54	Neutral	2.07578	0.36252
														0.55	1	2.38536	0.371485							0.55	Neutral	2.01045	0.361745
														0.56	1	2.36343	0.371119							0.56	Neutral	1.94722	0.361263
														0.57	1	2.34234	0.370875							0.57	Neutral	1.88609	0.361035
														0.58	1	2.32208	0.370747							0.58	Neutral	1.82706	0.361027
														0.59	1	2.30265	0.37073							0.59	Neutral	1.77013	0.361209
														0.6	1	2.28405	0.370821							0.6	Neutral	1.71531	0.361553
														0.61	1	2.26628	0.371015							0.61	Neutral	1.66258	0.362038
														0.62	1	2.24934	0.371311							0.62	Neutral	1.61196	0.362644
														0.63	1	2.23324	0.371708							0.63	Neutral	1.56343	0.363358
														0.64	1	2.21796	0.372206							0.64	Neutral	1.51701	0.364171
														0.65	1	2.20352	0.372806							0.65	Neutral	1.47268	0.365076
														0.66	1	2.18991	0.37351							0.66	Neutral	1.43046	0.366072
														0.67	1	2.17712	0.374322							0.67	Neutral	1.39034	0.367162
														0.68	1	2.16517	0.375246							0.68	Neutral	1.35231	0.368352
														0.69	1	2.15406	0.376286							0.69	Neutral	1.31639	0.369653
														0.7	1	2.14377	0.377449							0.7	Neutral	1.28257	0.371081
														0.71	1	2.13431	0.378743							0.71	Neutral	1.25085	0.372653
														0.72	1	2.12569	0.380174							0.72	Neutral	1.22123	0.374391
														0.73	1	2.11789	0.381752							0.73	Neutral	1.19371	0.376322
														0.74	1	2.11093	0.383487							0.74	Neutral	1.1683	0.378473
														0.75	1	2.1048	0.385388							0.75	Neutral	1.14498	0.380878
														0.76	1	2.0995	0.387467							0.76	Neutral	1.12376	0.38357
														0.77	1	2.09503	0.389735							0.77	Neutral	1.10465	0.386587
														0.78	1	2.09139	0.392205							0.78	Neutral	1.08763	0.389967
														0.79	1	2.08858	0.394889							0.79	Neutral	1.07271	0.393752
														0.8	1	2.08661	0.397799							0.8	Neutral	1.0599	0.397984
														0.81	1	2.08546	0.400951							0.81	Neutral	1.04919	0.402705
														0.82	1	2.08515	0.404356							0.82	Neutral	1.04057	0.407957
														0.83	1	2.08567	0.408028							0.83	Neutral	1.03406	0.413784
														0.84	1	2.08701	0.411982							0.84	Neutral	1.02965	0.420226
														0.85	1	2.08919	0.416231							0.85	Neutral	1.02734	0.427324
														0.86	1	2.0922	0.420788							0.86	Neutral	1.02712	0.435115
														0.87	1	2.09605	0.425667							0.87	Neutral	1.02901	0.443635
														0.88	1	2.10072	0.43088							0.88	Neutral	1.033	0.452918
														0.89	1	2.10622	0.43644							0.89	Neutral	1.0391	0.462993
														0.9	1	2.11256	0.442359							0.9	Neutral	1.04729	0.473887
														0.91	1	2.11973	0.448649							0.91	Neutral	1.05758	0.485624
														0.92	1	2.12773	0.45532							0.92	Neutral	1.06997	0.498224
														0.93	1	2.13656	0.462383							0.93	Neutral	1.08447	0.511703
														0.94	1	2.14622	0.469847							0.94	Neutral	1.10106	0.526076
														0.95	1	2.15671	0.477721							0.95	Neutral	1.11975	0.541354
														0.96	1	2.16803	0.486014							0.96	Neutral	1.14055	0.557544
														0.97	1	2.18019	0.494732							0.97	Neutral	1.16345	0.574652
														0.98	1	2.19317	0.503882							0.98	Neutral	1.18844	0.592681
														0.99	1	2.20699	0.513471							0.99	Neutral	1.21554	0.611632
														1	1	2.22164	0.523504							1	Neutral	1.24474	0.631505
																								0	Congruent	3.96419	1.18136
																								0.01	Congruent	3.90019	1.14881
																								0.02	Congruent	3.83705	1.11686
																								0.03	Congruent	3.77474	1.08552
																								0.04	Congruent	3.71328	1.05479
																								0.05	Congruent	3.65267	1.02468
																								0.06	Congruent	3.5929	0.995193
																								0.07	Congruent	3.53397	0.966326
																								0.08	Congruent	3.47589	0.938088
																								0.09	Congruent	3.41865	0.910483
																								0.1	Congruent	3.36225	0.883516
																								0.11	Congruent	3.3067	0.857192
																								0.12	Congruent	3.25199	0.831515
																								0.13	Congruent	3.19813	0.806492
																								0.14	Congruent	3.14511	0.782127
																								0.15	Congruent	3.09294	0.758427
																								0.16	Congruent	3.0416	0.735397
																								0.17	Congruent	2.99112	0.713043
																								0.18	Congruent	2.94147	0.691371
																								0.19	Congruent	2.89267	0.670387
																								0.2	Congruent	2.84472	0.650098
																								0.21	Congruent	2.7976	0.630508
																								0.22	Congruent	2.75134	0.611625
																								0.23	Congruent	2.70591	0.593453
																								0.24	Congruent	2.66133	0.575997
																								0.25	Congruent	2.6176	0.559262
																								0.26	Congruent	2.5747	0.543252
																								0.27	Congruent	2.53266	0.52797
																								0.28	Congruent	2.49145	0.513417
																								0.29	Congruent	2.45109	0.499596
																								0.3	Congruent	2.41158	0.486504
																								0.31	Congruent	2.3729	0.474141
																								0.32	Congruent	2.33507	0.462502
																								0.33	Congruent	2.29809	0.451582
																								0.34	Congruent	2.26195	0.441373
																								0.35	Congruent	2.22665	0.431864
																								0.36	Congruent	2.1922	0.423043
																								0.37	Congruent	2.15859	0.414896
																								0.38	Congruent	2.12582	0.407405
																								0.39	Congruent	2.0939	0.40055
																								0.4	Congruent	2.06283	0.394311
																								0.41	Congruent	2.0326	0.388662
																								0.42	Congruent	2.00321	0.383579
																								0.43	Congruent	1.97466	0.379033
																								0.44	Congruent	1.94696	0.374996
																								0.45	Congruent	1.9201	0.371438
																								0.46	Congruent	1.89409	0.368328
																								0.47	Congruent	1.86892	0.365636
																								0.48	Congruent	1.84459	0.36333
																								0.49	Congruent	1.82111	0.36138
																								0.5	Congruent	1.79848	0.359756
																								0.51	Congruent	1.77668	0.35843
																								0.52	Congruent	1.75573	0.357372
																								0.53	Congruent	1.73563	0.356558
																								0.54	Congruent	1.71636	0.355963
																								0.55	Congruent	1.69795	0.355564
																								0.56	Congruent	1.68037	0.355341
																								0.57	Congruent	1.66364	0.355276
																								0.58	Congruent	1.64776	0.355351
																								0.59	Congruent	1.63272	0.355555
																								0.6	Congruent	1.61852	0.355874
																								0.61	Congruent	1.60516	0.356301
																								0.62	Congruent	1.59265	0.356829
																								0.63	Congruent	1.58099	0.357453
																								0.64	Congruent	1.57017	0.358172
																								0.65	Congruent	1.56019	0.358986
																								0.66	Congruent	1.55105	0.359899
																								0.67	Congruent	1.54276	0.360916
																								0.68	Congruent	1.53532	0.362044
																								0.69	Congruent	1.52871	0.363294
																								0.7	Congruent	1.52296	0.364678
																								0.71	Congruent	1.51804	0.366209
																								0.72	Congruent	1.51397	0.367905
																								0.73	Congruent	1.51074	0.369783
																								0.74	Congruent	1.50836	0.371864
																								0.75	Congruent	1.50682	0.374168
																								0.76	Congruent	1.50613	0.376718
																								0.77	Congruent	1.50628	0.37954
																								0.78	Congruent	1.50727	0.382657
																								0.79	Congruent	1.50911	0.386097
																								0.8	Congruent	1.51179	0.389886
																								0.81	Congruent	1.51531	0.394051
																								0.82	Congruent	1.51968	0.398619
																								0.83	Congruent	1.52489	0.403617
																								0.84	Congruent	1.53095	0.409071
																								0.85	Congruent	1.53785	0.415008
																								0.86	Congruent	1.5456	0.421451
																								0.87	Congruent	1.55419	0.428426
																								0.88	Congruent	1.56362	0.435953
																								0.89	Congruent	1.5739	0.444055
																								0.9	Congruent	1.58502	0.452749
																								0.91	Congruent	1.59698	0.462054
																								0.92	Congruent	1.60979	0.471984
																								0.93	Congruent	1.62344	0.482553
																								0.94	Congruent	1.63794	0.493775
																								0.95	Congruent	1.65328	0.505657
																								0.96	Congruent	1.66946	0.518209
																								0.97	Congruent	1.68649	0.531438
																								0.98	Congruent	1.70436	0.545348
																								0.99	Congruent	1.72308	0.559944
																								1	Congruent	1.74264	0.575228

## Sheet: Figure S4
		EffLvl	RewLvl	IsRewarded	N	P2PFRN	se
									* these summaries were generated using summarySEwithin in R from the entire data frame
	*	0	1	0	2116	-34.9993	0.256453
		0	1	1	3549	-34.4676	0.191128
		0	2	0	2158	-35.5472	0.258439
		0	2	1	3510	-33.971	0.195958
		1	1	0	1925	-34.8413	0.256824
		1	1	1	3739	-34.8371	0.194416
		1	2	0	1874	-34.9253	0.258978
		1	2	1	3850	-34.3798	0.193927

## Sheet: Figure S5
		Trial	N	AccRTResNT	sd	se	ci
		1	26	60.7155	109.389	21.453	44.1833
		2	33	-2.26529	139.422	24.2703	49.4369
		3	29	0.57861	147.647	27.4173	56.1618
		4	35	-10.8843	126.487	21.3802	43.4498
		5	30	1.82608	123.808	22.6042	46.2308
		6	34	-25.8391	103.704	17.785	36.1839
		7	35	-21.8224	117.069	19.7883	40.2147
		8	31	37.6832	145.343	26.1044	53.3122
		9	31	38.5164	128.661	23.1082	47.1932
		10	36	18.9469	153.831	25.6385	52.049
		11	36	-24.8185	157.141	26.1901	53.1688
		12	35	3.37128	122.871	20.7689	42.2075
		13	33	19.3902	132.376	23.0438	46.9386
		14	33	23.0643	131.204	22.8397	46.5229
		15	34	-19.6825	127.982	21.9487	44.6549
		16	26	10.8756	123.842	24.2874	50.0207
		17	38	21.53	123.042	19.9601	40.4429
		18	36	-9.09102	169.251	28.2085	57.2663
		19	39	18.3027	150.034	24.0246	48.6352
		20	35	29.7409	148.99	25.1839	51.1799
		21	34	28.5622	133.185	22.841	46.4704
		22	34	6.87619	152.879	26.2186	53.3421
		23	34	25.14	126.037	21.6152	43.9764
		24	34	21.0879	127.199	21.8144	44.3818
		25	37	-2.65001	127.282	20.9251	42.4381
		26	40	46.4163	115.146	18.2062	36.8255
		27	34	25.2878	106.839	18.3227	37.2778
		28	33	58.9168	118.018	20.5443	41.8473
		29	36	10.0832	135.591	22.5985	45.8774
		30	33	6.03853	119.878	20.8681	42.5069
		31	34	46.6525	125.537	21.5294	43.8019
		32	36	20.6805	113.402	18.9003	38.3696
		33	39	30.8896	115.791	18.5414	37.5351
		34	37	39.8004	145.403	23.9041	48.4798
		35	32	24.3433	100.195	17.7122	36.1242
		36	35	19.2626	124.901	21.1121	42.9049
		37	29	22.4391	123.475	22.9287	46.9673
		38	32	22.1536	117.155	20.7102	42.2388
		39	32	12.4845	126.992	22.4492	45.7854
		40	33	13.7253	145.729	25.3682	51.6734
		41	23	12.7131	113.341	23.6332	49.0123
		42	35	24.1664	130.827	22.1138	44.9406
		43	33	59.129	133.059	23.1626	47.1807
		44	32	30.3742	141.598	25.0312	51.0515
		45	33	22.869	142.553	24.8153	50.547
		46	26	48.9547	140.62	27.5778	56.7975
		47	33	24.8244	92.0774	16.0286	32.6492
		48	33	44.3341	131.355	22.8659	46.5764
		49	35	35.5778	144.52	24.4284	49.6445
		50	35	29.8591	131.705	22.2623	45.2423
		51	31	32.0636	155.123	27.8608	56.8994
		52	36	46.1106	95.0015	15.8336	32.1439
		53	34	20.0686	113.868	19.5283	39.7306
		54	33	36.2449	112.022	19.5005	39.7212
		55	36	13.5464	104.307	17.3846	35.2925
		56	35	73.3454	118.192	19.978	40.6003
		57	33	68.1525	140.18	24.4021	49.7055
		58	34	43.6285	127.345	21.8395	44.4329
		59	33	8.70934	123.09	21.4272	43.6457
		60	32	5.65001	116.784	20.6446	42.105
		61	33	20.7885	133.169	23.1818	47.2198
		62	29	-4.32663	134.273	24.9339	51.0749
		63	33	31.1867	161.359	28.089	57.2155
		64	33	30.7985	149.716	26.0622	53.087
		65	29	1.80659	133.371	24.7663	50.7315
		66	29	14.8232	95.605	17.7534	36.3662
		67	27	43.2384	96.6157	18.5937	38.2199
		68	31	21.0771	135.162	24.2758	49.5777
		69	29	31.4752	134.581	24.9911	51.1919
		70	31	25.8531	114.488	20.5626	41.9945
		71	28	11.1566	111.093	20.9947	43.0775
		72	34	31.8717	125.964	21.6026	43.9508
		73	26	25.8104	113.943	22.346	46.0225
		74	33	65.3628	120.627	20.9984	42.7724
		75	29	22.5602	141.587	26.292	53.8568
		76	30	77.1696	113.355	20.6957	42.3275
		77	36	-16.2924	121.958	20.3263	41.2646
		78	36	-19.9501	134.757	22.4594	45.5951
		79	34	-1.6195	134.358	23.0422	46.8797
		80	37	-38.0954	165.944	27.2811	55.3286
		81	35	-21.4949	137.176	23.1869	47.1215
		82	35	-23.95	128.825	21.7753	44.2528
		83	32	-5.61738	117.307	20.7371	42.2935
		84	32	20.0848	146.5	25.8977	52.8188
		85	35	-17.4081	148.261	25.0608	50.9296
		86	29	14.354	137.611	25.5537	52.3445
		87	36	8.7572	133.507	22.2512	45.1724
		88	36	42.8248	125.398	20.8996	42.4285
		89	35	-17.5387	124.015	20.9623	42.6005
		90	34	2.60788	136.161	23.3515	47.509
		91	29	-0.9084	136.058	25.2653	51.7536
		92	33	6.57878	121.158	21.0908	42.9606
		93	29	42.74	114.237	21.2132	43.4534
		94	36	25.6781	144.672	24.1121	48.9501
		95	31	28.9885	138.835	24.9355	50.9252
		96	28	32.6475	116.4	21.9976	45.1354
		97	33	-14.3185	140.2	24.4057	49.7128
		98	29	-15.2045	132.253	24.5587	50.3063
		99	35	14.7171	139.687	23.6114	47.9841
		100	37	25.4097	142.285	23.3915	47.4402
		101	31	-6.80547	114.081	20.4895	41.8452
		102	31	36.5376	125.235	22.4929	45.9366
		103	32	7.74091	127.903	22.6103	46.1141
		104	36	25.4138	139.676	23.2794	47.2597
		105	35	13.0177	129.733	21.9288	44.5647
		106	34	50.6863	147.161	25.238	51.3471
		107	36	13.5807	126.229	21.0382	42.7097
		108	32	33.665	136.046	24.0498	49.0498
		109	35	63.8859	135.472	22.8989	46.5362
		110	35	-13.8646	109.811	18.5615	37.7216
		111	31	33.3944	112.892	20.276	41.4091
		112	35	-9.72652	146.492	24.7617	50.3219
		113	37	22.8307	135.644	22.2998	45.2261
		114	28	29.3964	97.5362	18.4326	37.8206
		115	35	49.8689	161.908	27.3674	55.6173
		116	36	45.1302	109.54	18.2567	37.0632
		117	33	26.5654	147.656	25.7037	52.3567
		118	29	41.7816	131.669	24.4504	50.0843
		119	34	14.1645	143.839	24.6682	50.1877
		120	35	43.6814	153.53	25.9512	52.7392
		121	30	24.3938	130.108	23.7543	48.5831
		122	32	-0.820717	136.784	24.1802	49.3159
		123	34	-0.166448	130.416	22.3662	45.5044
		124	32	7.55403	108.696	19.215	39.1892
		125	35	-15.4205	141.773	23.964	48.7007
		126	36	-17.8598	118.594	19.7656	40.1263
		127	34	-0.82799	137.222	23.5333	47.8789
		128	33	-3.12952	108.872	18.9522	38.6043
		129	32	16.8738	101.745	17.9862	36.6831
		130	37	0.805309	114.345	18.7981	38.1244
		131	35	53.0287	152.669	25.8058	52.4437
		132	30	5.16535	97.2376	17.7531	36.3091
		133	33	53.9335	125.954	21.9258	44.6613
		134	31	-2.83932	112.009	20.1174	41.0852
		135	38	57.4699	125.644	20.3821	41.2981
		136	36	-21.6339	146.974	24.4957	49.7289
		137	37	10.388	111.841	18.3866	37.2897
		138	36	25.5134	119.417	19.9029	40.405
		139	34	-17.8936	132.554	22.7328	46.2502
		140	33	-3.17271	92.7663	16.1486	32.8935
		141	32	5.5764	160.71	28.4097	57.9421
		142	36	9.00394	110.115	18.3525	37.2575
		143	35	16.4627	132.4	22.3797	45.481
		144	33	3.70244	101.936	17.7448	36.145
		145	38	12.4752	128.185	20.7944	42.1334
		146	32	-2.62521	83.0593	14.6829	29.9461
		147	33	62.2832	126.688	22.0535	44.9216
		148	37	31.9247	152.407	25.0555	50.8149
		149	33	8.37129	109.295	19.0258	38.7542
		150	38	26.2131	129.772	21.0519	42.6551
		151	35	95.8326	139.424	23.5669	47.8937
		152	38	-43.3309	141.016	22.8757	46.3507
		153	39	-58.074	128.567	20.5872	41.6767
		154	29	-33.9383	135.388	25.1409	51.4988
		155	35	-22.902	124.321	21.0141	42.7057
		156	37	-3.00536	135.771	22.3206	45.2683
		157	34	-16.2178	124.083	21.28	43.2945
		158	38	5.17325	117.75	19.1015	38.7034
		159	36	11.1234	119.596	19.9326	40.4654
		160	34	47.9164	137.069	23.5071	47.8257
		161	33	-3.49244	133.084	23.1669	47.1895
		162	37	1.53126	101.168	16.6319	33.731
		163	32	28.1673	132.997	23.5108	47.9506
		164	33	14.2092	127.113	22.1275	45.0722
		165	31	-17.7291	87.7188	15.7548	32.1755
		166	37	14.4642	102.435	16.8403	34.1537
		167	30	-6.00707	105.897	19.334	39.5425
		168	36	10.1472	123.241	20.5402	41.6989
		169	35	-6.11349	126.78	21.4298	43.5505
		170	37	14.029	137.71	22.6394	45.9148
		171	34	-1.18115	131.867	22.6149	46.0104
		172	34	13.0987	114.916	19.708	40.0962
		173	34	-3.87833	127.784	21.9148	44.5859
		174	31	-15.9645	118.016	21.1963	43.2886
		175	36	-10.582	117.902	19.6503	39.8922
		176	36	-18.8412	93.6649	15.6108	31.6916
		177	37	9.86774	133.971	22.0246	44.668
		178	33	7.54273	135.389	23.5683	48.007
		179	33	16.531	90.6595	15.7818	32.1465
		180	38	18.9013	129.178	20.9555	42.4599
		181	33	13.7242	118.026	20.5457	41.8502
		182	38	-1.82913	142.766	23.1597	46.926
		183	38	17.9124	119.823	19.4379	39.3848
		184	37	21.1199	104.219	17.1335	34.7484
		185	31	21.6298	132.134	23.7321	48.4673
		186	36	-27.3395	126.485	21.0809	42.7965
		187	34	0.506596	120.855	20.7265	42.1683
		188	34	13.0312	132.125	22.6593	46.1006
		189	35	-9.79256	109.877	18.5726	37.7441
		190	40	4.27363	133.258	21.07	42.618
		191	32	9.09663	126.053	22.2832	45.4468
		192	31	19.0379	129.628	23.2819	47.5479
		193	37	1.81982	142.45	23.4186	47.495
		194	34	-13.101	123.879	21.245	43.2233
		195	34	-10.3761	96.0092	16.4654	33.4992
		196	36	5.79219	120.102	20.017	40.6368
		197	34	29.5239	131.443	22.5422	45.8625
		198	33	15.5179	106.48	18.5358	37.7563
		199	35	64.3739	110.88	18.7421	38.0885
		200	34	31.7809	120.728	20.7046	42.1238
		201	36	-3.9951	145.172	24.1954	49.1193
		202	32	-41.3203	147.333	26.045	53.119
		203	35	16.1618	116.51	19.6937	40.0224
		204	33	14.7304	137.202	23.8837	48.6496
		205	36	-10.5459	112.141	18.6901	37.943
		206	33	48.6116	129.332	22.5138	45.8591
		207	36	24.9454	113.915	18.9859	38.5434
		208	30	-13.6407	133.227	24.3239	49.7479
		209	30	28.4576	144.239	26.3343	53.8597
		210	37	-34.9605	110.683	18.1961	36.9035
		211	36	23.7354	154.053	25.6755	52.124
		212	36	28.8503	132.08	22.0134	44.6895
		213	34	5.41533	142.83	24.4952	49.8358
		214	33	-32.4675	131.205	22.8398	46.5232
		215	35	17.7409	138.463	23.4046	47.5638
		216	35	18.2236	116.078	19.6208	39.8743
		217	40	-17.0484	88.9434	14.0632	28.4455
		218	33	-3.98959	123.31	21.4655	43.7238
		219	30	30.5066	136.985	25.01	51.1512
		220	37	1.45623	144.276	23.7188	48.104
		221	37	-30.3027	142.218	23.3804	47.4177
		222	35	-1.40397	149.607	25.2882	51.3917
		223	30	-10.441	177.262	32.3635	66.1908
		224	33	18.3381	122.543	21.3321	43.452
		225	38	22.0897	148.383	24.0709	48.7723
		226	34	52.7309	140.724	24.134	49.1009
		227	36	-28.4923	129.208	21.5347	43.7178
		228	35	-61.1002	128.917	21.7909	44.2844
		229	39	-45.6884	144.866	23.1971	46.9601
		230	33	5.06942	124.166	21.6146	44.0274
		231	36	-47.6428	106.926	17.821	36.1785
		232	38	-26.1263	133.254	21.6166	43.7995
		233	38	-0.645138	112.762	18.2924	37.0639
		234	37	-1.95834	127.318	20.931	42.4501
		235	34	2.84774	104.575	17.9345	36.488
		236	35	-54.8343	105.079	17.7617	36.096
		237	33	8.1798	128.764	22.415	45.6578
		238	34	0.811319	148.546	25.4754	51.8301
		239	32	-35.7732	105.277	18.6105	37.9564
		240	37	10.2141	166.112	27.3087	55.3846
		241	40	-3.29547	153.837	24.3238	49.1996
		242	33	15.5068	147.249	25.6327	52.2122
		243	34	-40.981	115.957	19.8864	40.4592
		244	35	10.5368	123.133	20.8132	42.2976
		245	37	4.08136	119.792	19.6937	39.9406
		246	31	-3.83772	149.986	26.9384	55.0155
		247	39	-2.33653	119.764	19.1775	38.8228
		248	33	11.283	114.13	19.8674	40.4686
		249	35	-26.6437	143.611	24.2747	49.3322
		250	38	-11.5236	112.125	18.189	36.8545
		251	38	-10.0183	130.392	21.1525	42.859
		252	38	-30.7958	125.142	20.3007	41.133
		253	36	-32.3688	106.237	17.7062	35.9455
		254	33	-8.0195	101.553	17.6781	36.0091
		255	36	18.1119	132.455	22.0757	44.8162
		256	33	-27.4383	119.509	20.8038	42.3759
		257	33	3.93089	133.445	23.2299	47.3177
		258	30	20.8776	145.452	26.5558	54.3126
		259	34	-21.1173	117.81	20.2043	41.1059
		260	33	-17.2162	112.085	19.5114	39.7435
		261	32	8.03729	117.62	20.7924	42.4064
		262	34	27.5801	129.296	22.174	45.1134
		263	36	26.0066	129.262	21.5436	43.7359
		264	36	-5.41052	112.351	18.7251	38.014
		265	36	-11.1707	100.843	16.8072	34.1205
		266	38	-19.63	126.443	20.5117	41.5607
		267	33	-3.75678	116.364	20.2564	41.2608
		268	34	-2.89991	106.822	18.3199	37.2721
		269	34	23.3436	102.589	17.5938	35.7949
		270	37	-0.144008	117.211	19.2693	39.0801
		271	31	4.31912	118.374	21.2606	43.4199
		272	36	-16.381	119.921	19.9868	40.5753
		273	32	29.864	123.191	21.7774	44.4153
		274	32	-19.4111	129.89	22.9615	46.8303
		275	33	4.3591	98.6545	17.1735	34.9814
		276	32	61.7983	121.84	21.5384	43.9279
		277	36	-1.08949	145.598	24.2664	49.2634
		278	31	-8.67114	79.7847	14.3298	29.2653
		279	30	-21.7481	115.183	21.0295	43.0101
		280	37	5.70736	143.475	23.5871	47.8368
		281	35	-9.37743	120.236	20.3236	41.3025
		282	34	14.1602	109.277	18.7408	38.1284
		283	33	-5.99376	91.0836	15.8556	32.2968
		284	32	22.4186	103.419	18.282	37.2865
		285	36	1.4238	141.8	23.6334	47.9783
		286	35	8.06379	107.65	18.1962	36.9791
		287	36	-4.27994	97.2186	16.2031	32.894
		288	31	-6.28726	113.883	20.454	41.7726
		289	34	5.06153	110.817	19.005	38.6659
		290	32	-18.5167	104.183	18.4172	37.5621
		291	34	20.9744	100.597	17.2522	35.0998
		292	33	34.6961	140.563	24.469	49.8416
		293	38	23.7508	142.196	23.0672	46.7386
		294	32	-3.66035	124.343	21.981	44.8305
		295	32	-5.16858	147.98	26.1594	53.3524
		296	36	18.66	119.028	19.838	40.2732
		297	37	1.09597	155.257	25.524	51.7651
		298	36	-1.98644	115.606	19.2677	39.1155
		299	36	-44.7447	115.299	19.2164	39.0114
		300	33	-33.518	138.771	24.157	49.2061
		301	33	89.9004	134.908	23.4845	47.8363
		302	35	-46.5119	114.77	19.3997	39.425
		303	37	-73.7251	137.426	22.5928	45.8202
		304	34	2.07051	100.999	17.3212	35.2402
		305	34	-17.6727	131.462	22.5455	45.8692
		306	37	-45.1451	112.43	18.4833	37.4859
		307	36	-40.0725	121.093	20.1822	40.972
		308	35	-12.4701	101.885	17.2217	34.9986
		309	31	-23.7236	89.7044	16.1114	32.9038
		310	35	-5.93563	116.83	19.7479	40.1325
		311	34	-12.7699	125.543	21.5304	43.804
		312	30	-16.3732	99.7728	18.2159	37.2558
		313	33	29.4802	130.931	22.7921	46.426
		314	35	43.6263	101.297	17.1223	34.7966
		315	31	42.883	89.7728	16.1237	32.9289
		316	31	2.29528	147.866	26.5576	54.2378
		317	29	7.43189	111.055	20.6224	42.2431
		318	35	-12.4057	137.314	23.2102	47.1688
		319	34	-6.01866	122.419	20.9947	42.714
		320	37	-0.0533873	171.061	28.1223	57.0346
		321	39	5.58854	128.596	20.5918	41.686
		322	29	0.976687	137.166	25.4712	52.1753
		323	33	16.4102	138.251	24.0665	49.0218
		324	34	9.66297	126.212	21.6452	44.0375
		325	33	-19.5223	108.614	18.9072	38.5127
		326	32	8.62049	126.02	22.2775	45.4352
		327	28	27.2939	131.177	24.7901	50.8651
		328	34	11.8825	124.117	21.286	43.3066
		329	34	-17.5647	126.908	21.7645	44.2801
		330	36	-18.1138	148.963	24.8272	50.4018
		331	32	17.3194	125.713	22.2232	45.3245
		332	34	26.7305	133.032	22.8148	46.4171
		333	31	13.3103	97.3825	17.4904	35.7202
		334	37	-2.04265	123.072	20.2329	41.0343
		335	35	8.22803	132.561	22.407	45.5364
		336	32	-13.13	119.273	21.0848	43.0027
		337	33	2.65424	103.749	18.0604	36.7878
		338	37	12.0749	136.592	22.4556	45.542
		339	36	28.0717	119.954	19.9923	40.5865
		340	36	-16.1305	121.798	20.2997	41.2107
		341	32	-32.5827	94.6293	16.7283	34.1175
		342	35	-32.5915	107.374	18.1496	36.8844
		343	33	-10.8035	134.373	23.3913	47.6465
		344	40	-1.1853	112.472	17.7834	35.9703
		345	27	23.0951	136.208	26.2131	53.8819
		346	34	-26.1221	142.396	24.4208	49.6844
		347	33	23.1704	126.557	22.0307	44.8751
		348	35	6.59976	95.5867	16.1571	32.8352
		349	38	2.47999	122.848	19.9285	40.379
		350	34	18.3463	130.007	22.296	45.3616
		351	35	-18.7788	126.307	21.3498	43.3879
		352	33	-14.8104	112.264	19.5427	39.8071
		353	33	16.875	141.478	24.6281	50.1658
		354	36	5.7741	173.73	28.9551	58.7819
		355	31	15.0974	118.004	21.1941	43.2842
		356	34	-9.89065	137.026	23.4997	47.8105
		357	36	1.66074	126.413	21.0689	42.7721
		358	35	25.6199	117.302	19.8276	40.2945
		359	33	41.4227	128.301	22.3344	45.4937
		360	36	-17.9265	126.32	21.0533	42.7404
		361	29	6.0921	102.715	19.0738	39.0708
		362	35	-8.77114	82.0535	13.8696	28.1864
		363	36	-8.28151	130.217	21.7028	44.059
		364	37	-27.5753	126.183	20.7443	42.0714
		365	37	-16.1687	122.386	20.1201	40.8056
		366	33	8.7959	118.263	20.587	41.9344
		367	32	0.635215	124.593	22.0252	44.9207
		368	36	-31.8849	100.222	16.7037	33.9103
		369	39	-23.5068	98.5149	15.775	31.9348
		370	37	4.73583	107.968	17.7498	35.9983
		371	33	-14.493	102.703	17.8784	36.417
		372	37	-3.10333	135.071	22.2056	45.035
		373	30	32.5804	101.308	18.4962	37.8291
		374	37	4.78602	142.141	23.3678	47.3922
		375	34	-9.2973	159.415	27.3394	55.6225
		376	35	49.7401	120.186	20.3151	41.2852
		377	38	-33.6463	127.38	20.6638	41.8687
		378	38	-53.8604	104.512	16.9541	34.3522
		379	34	-75.027	141.887	24.3334	49.5067
		380	34	-21.7112	125.682	21.5543	43.8526
		381	34	-14.801	127.446	21.8568	44.4679
		382	34	-50.5167	145.612	24.9723	50.8066
		383	34	-45.1684	126.072	21.6211	43.9885
		384	32	-17.442	94.282	16.6669	33.9923
		385	33	-56.6861	85.5283	14.8886	30.327
		386	32	4.14173	128.833	22.7746	46.4492
		387	36	21.9231	105.647	17.6079	35.7459
		388	35	14.6048	153.435	25.9353	52.7068
		389	35	-12.9128	115.364	19.5001	39.6289
		390	33	-15.9495	106.342	18.5117	37.7072
		391	33	-27.45	158.854	27.653	56.3273
		392	37	-32.4289	124.596	20.4834	41.5422
		393	33	5.45479	121.735	21.1914	43.1655
		394	39	-66.3558	137.38	21.9984	44.5335
		395	31	-6.53995	145.254	26.0885	53.2797
		396	33	-17.5188	126.114	21.9537	44.7182
		397	37	-29.2934	141.953	23.3369	47.3294
		398	37	-15.7599	124.134	20.4075	41.3882
		399	39	42.2294	140.04	22.4243	45.3957
		400	37	-54.3366	128.897	21.1905	42.9763
		401	31	10.5753	120.361	21.6174	44.1487
		402	33	-44.5878	114.912	20.0036	40.746
		403	35	2.15334	133.858	22.6261	45.9819
		404	31	49.8476	106.815	19.1846	39.1802
		405	39	-27.1816	134.125	21.4772	43.4784
		406	34	-13.3901	153.247	26.2816	53.4703
		407	40	27.3244	145.7	23.0372	46.5971
		408	33	-2.45404	133.626	23.2614	47.3818
		409	35	29.5601	115.352	19.4981	39.6249
		410	35	-8.01287	122.468	20.7009	42.0693
		411	38	-0.351277	117.952	19.1344	38.77
		412	37	29.8345	107.2	17.6236	35.7424
		413	38	-19.0273	126.164	20.4665	41.4691
		414	33	-6.84109	115.874	20.1712	41.0873
		415	31	-18.8963	131.513	23.6205	48.2395
		416	37	-29.8763	125.308	20.6004	41.7796
		417	37	27.1878	136.312	22.4095	45.4486
		418	36	-13.8313	115.702	19.2837	39.1479
		419	31	14.5275	98.9822	17.7777	36.307
		420	33	12.6795	146.472	25.4975	51.9367
		421	37	-4.58901	105.681	17.3738	35.2357
		422	33	18.3313	150.616	26.2188	53.4059
		423	34	-18.8086	112.426	19.281	39.2274
		424	35	-6.41823	124.328	21.0153	42.7082
		425	38	-26.76	119.025	19.3083	39.1224
		426	36	27.0474	125.565	20.9275	42.4851
		427	32	3.57718	114.334	20.2116	41.2219
		428	36	-16.3586	126.585	21.0975	42.8303
		429	41	3.06483	117.404	18.3355	37.0573
		430	36	21.5882	112.028	18.6714	37.9049
		431	31	14.2123	148.691	26.7058	54.5405
		432	35	53.2209	127.852	21.6109	43.9187
		433	38	-14.0085	106.542	17.2835	35.0196
		434	30	17.054	111.194	20.3011	41.5205
		435	34	-11.9192	97.2961	16.6862	33.9482
		436	38	-7.05393	112.059	18.1784	36.8329
		437	35	27.6067	101.505	17.1574	34.868
		438	35	27.8304	148.943	25.1759	51.1637
		439	36	21.0749	119.998	19.9996	40.6014
		440	32	3.66854	116.68	20.6264	42.0678
		441	35	-5.15215	120.606	20.3861	41.4295
		442	31	-38.5548	92.3613	16.5886	33.8784
		443	35	-38.953	145.23	24.5484	49.8883
		444	34	-6.11162	120.079	20.5934	41.8975
		445	30	-29.7219	138.642	25.3125	51.7699
		446	34	17.4333	145.325	24.9231	50.7064
		447	35	-12.007	131.722	22.265	45.248
		448	35	-17.7825	101.421	17.1432	34.8393
		449	36	22.6472	104.415	17.4026	35.3291
		450	36	-34.9725	110.292	18.382	37.3174
		451	30	47.8386	130.621	23.848	48.7746
		452	39	-38.5951	117.725	18.851	38.1619
		453	38	-63.8365	103.319	16.7605	33.96
		454	41	-22.6491	111.378	17.3943	35.1551
		455	38	-17.0818	117.233	19.0177	38.5336
		456	35	-21.9396	118.747	20.0718	40.7909
		457	32	-36.7434	142.449	25.1816	51.3582
		458	33	-52.7016	94.0318	16.3688	33.3422
		459	31	-55.826	106.448	19.1186	39.0453
		460	33	-53.7336	112.766	19.63	39.9851
		461	34	-5.93652	119.124	20.4296	41.5643
		462	34	-25.973	108.021	18.5255	37.6904
		463	32	-23.2517	129.154	22.8314	46.5649
		464	35	8.97788	125.117	21.1487	42.9793
		465	31	11.4188	134.595	24.1741	49.37
		466	33	-26.7183	151.752	26.4166	53.8088
		467	34	-8.72165	123.187	21.1264	42.9819
		468	33	-9.22123	117.107	20.3858	41.5245
		469	35	-1.79266	132.041	22.319	45.3576
		470	34	24.0182	146.095	25.0552	50.9751
		471	35	-20.1989	125.665	21.2413	43.1674
		472	32	-10.35	134.018	23.6913	48.3187
		473	32	-23.9628	129.106	22.823	46.5477
		474	36	3.35737	155.332	25.8887	52.5568
		475	32	-11.9799	96.4399	17.0483	34.7703
		476	36	5.3072	115.89	19.315	39.2115
		477	35	-9.0243	119.881	20.2636	41.1807
		478	39	2.8819	141.716	22.6928	45.9391
		479	29	53.2952	117.245	21.7718	44.5975
		480	34	3.55344	125.501	21.5233	43.7894
		481	36	-30.4502	128.153	21.3588	43.3606
		482	31	13.8828	107.905	19.3804	39.58
		483	32	-13.582	138.077	24.4089	49.7822
		484	40	-28.7139	122.868	19.4272	39.2951
		485	31	-4.63854	121.446	21.8124	44.5468
		486	31	13.5265	114.361	20.5398	41.9479
		487	32	18.6964	134.014	23.6906	48.3173
		488	34	-25.8362	141.693	24.3001	49.439
		489	37	-53.8891	132.71	21.8174	44.2477
		490	36	2.92018	131.03	21.8384	44.3342
		491	37	-9.78789	107.589	17.6875	35.872
		492	34	-14.2993	115.927	19.8814	40.4489
		493	37	-39.1303	104.068	17.1087	34.6981
		494	37	4.61458	96.9072	15.9314	32.3105
		495	37	-12.3402	142.774	23.4718	47.6031
		496	38	-25.606	128.604	20.8623	42.2711
		497	37	-21.0992	127.5	20.9609	42.5106
		498	32	-20.7991	140.101	24.7666	50.5118
		499	31	-21.5169	129.337	23.2296	47.4411
		500	34	-15.0912	151.71	26.0181	52.9343
		501	31	-24.8233	99.0656	17.7927	36.3375
		502	37	-23.0706	129.315	21.2592	43.1157
		503	33	-11.6993	111.955	19.4888	39.6974
		504	39	-29.6917	102.597	16.4287	33.2582
		505	34	8.17726	102.166	17.5213	35.6473
		506	33	26.266	117.638	20.4781	41.7125
		507	34	25.7013	122.141	20.947	42.6169
		508	35	-38.2271	112.184	18.9625	38.5365
		509	36	16.7357	131.395	21.8992	44.4577
		510	32	-36.4521	91.2492	16.1307	32.8988
		511	32	1.41721	134.735	23.8181	48.5773
		512	33	-21.9591	135.779	23.636	48.145
		513	34	29.4652	131.315	22.5203	45.8179
		514	37	-9.58852	116.637	19.175	38.8888
		515	37	28.9862	124.701	20.5008	41.5775
		516	29	-73.852	86.0356	15.9764	32.7262
		517	33	9.4318	157.47	27.412	55.8364
		518	30	10.4089	153.439	28.0141	57.2952
		519	36	6.51197	130.692	21.7821	44.22
		520	37	-47.3494	127.666	20.9881	42.5659
		521	33	14.5468	129.692	22.5765	45.9869
		522	34	11.1913	129.896	22.2769	45.3227
		523	33	3.73577	143.605	24.9985	50.9202
		524	36	-20.5805	104.883	17.4806	35.4874
		525	37	18.1627	116.874	19.2141	38.9679
		526	32	49.4371	129.261	22.8503	46.6036
		527	36	-45.9701	141.274	23.5456	47.8002
		528	35	-26.5535	123.896	20.9423	42.5599
		529	34	-91.8542	126.293	21.6591	44.0658
		530	41	-45.0737	142.532	22.2597	44.9886
		531	38	-43.5085	110.167	17.8714	36.2108
		532	38	-43.6104	102.881	16.6894	33.816
		533	33	-34.6458	104.322	18.1601	36.9909
		534	37	-16.1319	113.694	18.6912	37.9075
		535	34	-39.5672	158.8	27.2339	55.4078
		536	34	-32.5047	126.779	21.7424	44.2352
		537	34	-26.3245	157.046	26.9333	54.7961
		538	33	-22.1783	125.584	21.8613	44.5301
		539	31	49.2077	123.603	22.1998	45.338
		540	38	-34.0502	131.906	21.3981	43.3566
		541	33	-51.9532	118.346	20.6014	41.9636
		542	33	13.9687	120.962	21.0569	42.8914
		543	32	-7.385	122.615	21.6754	44.2073
		544	37	-29.4792	118.572	19.4932	39.534
		545	39	6.45751	100.106	16.0298	32.4507
		546	33	7.0082	112.603	19.6017	39.9274
		547	35	-24.3032	105.18	17.7786	36.1306
		548	35	10.9822	135.351	22.8786	46.4948
		549	33	-3.93346	105.4	18.3479	37.3734
		550	33	-33.0786	106.268	18.4989	37.6811
		551	34	-3.36218	136.482	23.4065	47.6209
		552	36	-13.9525	129.968	21.6613	43.9748
		553	31	-8.37399	130.042	23.3563	47.6999
		554	31	10.9214	140.179	25.1769	51.4181
		555	38	-51.8133	117.671	19.0888	38.6776
		556	32	-17.9866	100.274	17.7262	36.1527
		557	35	-26.6332	114.504	19.3546	39.3334
		558	33	-56.4075	140.278	24.4192	49.7403
		559	32	-12.6544	112.358	19.8622	40.5093
		560	33	8.6197	123.784	21.5481	43.892
		561	36	-23.6334	132.113	22.0189	44.7007
		562	38	-7.62826	109.56	17.7729	36.0114
		563	40	-9.99299	131.79	20.8378	42.1484
		564	32	-36.3738	141.227	24.9656	50.9177
		565	34	-31.2492	90.3106	15.4881	31.5109
		566	36	6.96712	130.389	21.7315	44.1172
		567	39	-8.33042	101.746	16.2924	32.9822
		568	32	-15.6985	144.243	25.4989	52.0053
		569	37	25.9183	124.466	20.4621	41.499
		570	32	-0.451632	112.784	19.9376	40.6629
		571	31	-23.8401	137.417	24.6809	50.4051
		572	34	10.9305	133.972	22.976	46.745
		573	33	-7.29975	129.166	22.4849	45.8002
		574	37	-17.6596	101.196	16.6365	33.7405
		575	34	3.79902	125.217	21.4746	43.6903
		576	39	1.19796	105.922	16.961	34.3358
		577	36	-47.3549	90.296	15.0493	30.5518
		578	34	-34.618	133.425	22.8822	46.5542
		579	37	-40.8635	113.733	18.6976	37.9204
		580	35	6.78835	129.323	21.8596	44.424
		581	31	-5.3728	145.323	26.1008	53.305
		582	35	-9.8167	86.9457	14.6965	29.8669
		583	36	2.9041	118.394	19.7323	40.0587
		584	32	-11.8443	108.39	19.1608	39.0786
		585	36	38.3255	119.364	19.8941	40.3871
		586	36	-44.6555	104.609	17.4349	35.3947
		587	36	-27.1744	124.428	20.738	42.1004
		588	30	-8.65416	115.229	21.0379	43.0273
		589	35	9.27855	104.56	17.6738	35.9175
		590	33	-9.4207	134.948	23.4914	47.8505
		591	30	-47.0171	114.142	20.8393	42.6212
		592	31	-31.8944	106.14	19.0633	38.9325
		593	33	-40.0973	112.742	19.6259	39.9767
		594	39	-59.8467	127.217	20.371	41.2389
		595	32	20.3357	124.078	21.9341	44.7349
		596	33	-9.08373	136.488	23.7596	48.3967
		597	32	0.154098	116.38	20.5732	41.9593
		598	31	6.00119	123.842	22.2427	45.4257
		599	39	-5.71099	112	17.9344	36.3063
		600	33	-5.67581	138.861	24.1726	49.2379

## Sheet: Table S12
	Study 1			Study 2			Study 1			Study 2
	SubID	proportion fast and accurate		SubID	proportion fast and accurate		SubID	proportion rewarded		SubID	proportion rewarded
	1031	0.806667		2	0.273333		1031	0.803333		2	0.26
	1032	0.646667		3	0.575		1032	0.72		3	0.608333
	1033	0.67		4	0.686667		1033	0.643333		4	0.725
	1034	0.833333		6	0.515		1034	0.863333		6	0.583333
	1035	0.88		8	0.565		1035	0.853333		8	0.55
	1036	0.78		9	0.613333		1036	0.836667		9	0.603333
	1037	0.87		10	0.373333		1037	0.866667		10	0.37
	1038	0.863333		11	0.496667		1038	0.866667		11	0.46
	1039	0.72		12	0.59		1039	0.753333		12	0.596667
	1040	0.846667		13	0.61		1040	0.83		13	0.615
	1041	0.776667		14	0.591667		1041	0.796667		14	0.608333
	1042	0.876667		17	0.475		1042	0.896667		17	0.541667
	1043	0.696667		18	0.781667		1043	0.78		18	0.785
	1044	0.726667		20	0.558333		1044	0.75		20	0.573333
	1045	0.806667		23	0.576667		1045	0.776667		23	0.538333
	1046	0.673333		25	0.538333		1046	0.68		25	0.558333
	1047	0.833333		26	0.61		1047	0.893333		26	0.565
	1048	0.743333		28	0.533333		1048	0.71		28	0.543333
	1049	0.52		29	0.271667		1049	0.533333		29	0.288333
	1050	0.566667		30	0.8		1050	0.613333		30	0.801667
	1051	0.743333		31	0.806667		1051	0.75		31	0.835
				32	0.675					32	0.69
				34	0.546667					34	0.51
				37	0.818333					37	0.826667
				40	0.76					40	0.74
				41	0.393333					41	0.356667
				42	0.581667					42	0.643333
				44	0.296667					44	0.285
				49	0.626667					49	0.596667
				50	0.636667					50	0.62
				54	0.575					54	0.595
				56	0.855					56	0.841667
				57	0.62					57	0.625
				58	0.705					58	0.7
				61	0.626667					61	0.598333
				62	0.638333					62	0.6
				65	0.695					65	0.748333
				66	0.648333					66	0.655
				67	0.823333					67	0.823333
				68	0.841667					68	0.888333
				70	0.775					70	0.82
				71	0.73					71	0.721667
				72	0.315					72	0.31
				73	0.531667					73	0.553333
